# Supplementary material for: Shared Transcriptomic Signatures and Network Interactions Between Lung Adenocarcinoma and Asthma
Source: Int J Mol Sci. 2026 Jun 19;27(12):5544. doi: 10.3390/ijms27125544 (PMC13299572; doi:10.3390/ijms27125544)
Supplement: Supplementary file 1 [file ijms-27-05544-s001.zip]

Archive with 4 entries (4 files):
- Online Resource S1.xlsx
- Online Resource S2.xlsx
- Online Resource S3.xlsx
- Online Resource S4.pdf
