# Supplementary material for: Shared Transcriptomic Signatures and Network Interactions Between Lung Adenocarcinoma and Asthma
Source: Int J Mol Sci. 2026 Jun 19;27(12):5544. doi: 10.3390/ijms27125544 (PMC13299572; doi:10.3390/ijms27125544)
Supplement: Supplementary file 1 [file ijms-27-05544-s001.zip › Online Resource S1.xlsx]

## Sheet: common genes
	LUAD-Asthma upregulated genes	LUAD-Asthma downregulated genes	Drug related genes
	VMP1	FMO2	AADAC
	GORASP2	SERINC1	AAMP
	DDX39A	CFL2	AANAT
	HN1L	PDLIM2	AARS1
	ILF2	CD36	AAVS1
	TIMM8A	DENND3	ABCB1
	COL1A1	ANXA3	ABCB11
	CASC5	EPAS1	ABCC1
	MIF	INPP5K	ABCC9
	TIMP1	RDX	ABR
	GAPDH	GPX3	ADRB2
	GMDS	CD93	ALB
	XRCC4	PAPSS2	ALOX5
	CHEK1	CSRP1	AMD1
	KRT18	CARD16	AMHR2
	POSTN	ERP44	ANXA1
	ZNF217	GAB2	ARM1
	FAM195A	KLRF1	BDM
	PA2G4	DST	BDNF
	PRDX4	RAB8B	CA10
	NSUN2	KAT2B	CHRM3
	RASGEF1A	RAPGEF2	CHRM5
	GRHL2	SORT1	CYP1A2
	SLC16A3	HCAR3	CYP1B1
	LMNB2	GPR65	CYP2A6
	IDH2	CHPT1	CYP2B6
	PPP4C	EVL	CYP2C19
	HYOU1	IFT57	CYP2C8
	PITX2	AP1S2	CYP2C9
	FBXO5	ZDHHC3	CYP2D6
	DGAT1	ARRDC4	CYP3A4
	CD27	ABHD5	CYP3A5
	CDS1	FAR2	CYP3A7
	ACAD8	FAM13B	CYSLTR1
	SMIM22	TLR8	EDN1
	MIR21	LIN7A	FCER2
	ACN9	RASGRP2	GALNT17
	CNOT11	GABARAPL1	GLCCI1
	CDK5	RAP1A	HRH1
	PSENEN	USP25	KDM4A
	TUBB3	CD83	LTA4H
	MRPL12	CCDC88A	LTC4S
	PAK1IP1	ST6GALNAC2	MLLT3
	HIST1H4J	ZEB2	NR1I2
	HIST1H4F	LRRFIP1	NR3C1
	SEC61A1	CPPED1	PGR
	CCDC137	ACAT1	POLH
	PSMB3	NEDD9	POLI
	WBSCR22	VAT1	POLK
	METTL2A	ITPRIP	PPARD
	RRP36	AQP9	PTGS1
	SNORD49A	HLA-E	SERPINA6
	RANBP1	CCND3	SLC22A8
	RRS1	ID1	SLCO1A2
	GAR1	GADD45B	SLCO1B1
	HIST2H4B	UBL3	SLCO2B1
	GATC	ETF1	UGT1A3
	NOP56	CYP51A1
	LOC389906	RAB11FIP1
	KLHL7	TSC22D3
	PFDN2	FAM49A
	TMEM106B	FGL2
	RBL1	SRSF3
	ANKRD36BP2	EIF3M
	C17ORF75	NEDD4
	SURF4	ATXN3
	CLTC-IT1	MIR22HG
	DHX34	DIAPH2
	TTC24	PIAS1
	ZNF341	CSRNP1
	RASEF	SLK
	HIST1H4I	SENP6
	PHOSPHO2-KLHL23	OTUD1
	NPAS2	OSBPL11
	CD14	NFYB
	LST1	YTHDC1
	GIMAP1-GIMAP5	SLCO4C1
	IGHD	POLK
	FCGR1A	FOXO3
	FCGR1C	CHURC1
	HCK	DOCK11
	TNS1	CD81
	SLC15A3	VAMP3
	LAMA2	ARL3
	S1PR1	ECHDC1
	TYMP	TUBE1
	FCN1	FBXL5
	PAPSS2	FIG4
	TREM2	HINT3
	SDC4	LEPROT
	TACSTD2	FAM63B
	CAPG	MPRIP
	TBXAS1	RCBTB2
	PRKCD	OASL
	HCG26	SLC35A1
	LYST	TSPAN4
	PIK3IP1	MPP5
	FRMD4B	GALC
	NFKB1	PLEKHM3
	TMBIM1	MCOLN1
	SCARF1	EVI5
	PLN	FBXL3
	KCND3	CLEC2B
	SYNRG	HSD17B4
	UBXN4	B3GNT2
	POM121L9P	PNRC2
	DHRS3	NR3C1
	LOC101928789	CDK14
	SP140	PPP1R15A
	FCGR2A	FEM1C
	TACC2	SACM1L
	KLF9	ING3
	IFI6	GLRX
	SMIM14	KLHL24
	PER2	PGM1
	CHKB	LZTFL1
	STX4	PQLC1
	NAGA	FCGRT
	NAGK	RSPH3
	MBIP	SDCBP
	P2RX4	ZDHHC2
	C11ORF21	KLF6
	CNR1	RASGEF1B
	CST3	CRADD
	IL10RB	RP2
	CTDSP2	MBP
	PRKCZ	ALAS1
	ZC2HC1A	TLR7
	LYVE1	SBDSP1
	INADL	SSFA2
	CIB1	JUN
	GON4L	P2RY13
	NRP1	FAR1
	ZNF32	TNFSF10
	IGFLR1	LPAR6
	DOCK4	BACH1
	DPEP2	DUSP1
	ITGA1	LONRF3
	CTSW	ARHGEF2
	DYNC1LI2	SEPT11
	ZNF573	ZMYM6NB
	DNASE2B	USP9X
	GNAO1	SUN2
	CDC42BPA	SNX10
	GAD2	ZYG11B
	ALPK3	RPS6KA1
	B3GALT2	CLEC7A
	LUM	FCGR2A
	APOBEC3G	RNH1
	GM2A	TGM2
	SRRM2	SRGN
	RUFY3	TMEM164
	SPTLC3	TREM1
	WASL	LMO4
	CA3	DBNDD2
	ANKRD36B	IL1B
	PLTP	FOS
	KLHL24	C3ORF58
	PSMB10	DTX4
	RETN	SECTM1
	PTGER3	DNAJC15
	KCNA3	BTG2
	NME3	MAK
	SH3BP2	NFKBIA
	MYOZ2	MYLIP
	KDM6A	CCR1
	FBXW4P1	LIMA1
	MTM1	HSD17B11
	VEZT	TLR2
	LOC101060747	CD69
	PDPK1	SLC39A6
	DNAJC3	TCP1
	MAP9	RFC3
	PLA2R1	ASUN
	DOPEY1	RFC4
	MVB12B	POLR3G
	TFAP2A	THOC7
	TMEM144	SSB
	PMS2P1	FH
	SPIN3	IDI1
	HMGB1P17	DBF4
	C11ORF1	STMN1
	GTPBP10	CACYBP
	LOC101927446	MCM4
	SLC35F5	PRPF4
	RAD1	EXOSC8
	MSX2	HSPD1
	TIGD6	APPBP2
	SCARNA2	METTL5
	RP1-217P22.2	EIF2S2
	YEATS4	BAG2
	YIF1A	CMAS
	SNRPD2	TTK
	BLOC1S4	CKS2
	HPS3	MRPL42
	RUVBL1	BORA
	APEX1	SNRPB2
	MIR6787	UCHL5
	TMEM9	SUPT16H
	CYC1	GPI
	TWIST1	EIF3J
	STOML2	DKC1
	GEMIN2	MIR664B
	CPOX	SNORA56
	LGALS7B	NRAS
	ELOVL4	NASP
	COPG1	HAT1
	MIR3620	PARPBP
		BSG
		PSMD14
		MRPS30
		TPRKB
		RPF1
		DDX21
		HSPA4
		CCDC59
		TAF9
		NMD3
		HSPA14
		KNTC1
		ENY2
		SMC3
		NUDC
		HMGA1
		SNRPE
		ALG8
		MRPL13
		PTRH2
		LRPPRC
		DLD
		UBE2V2
		APOLD1
		SLC2A3
		UQCRFS1
		MYO5A
		XRCC5
		KIF18A
		DTWD1
		LSM8
		SNRPB
		LSM2
		LRIF1
		GRPEL1
		SLC2A14
		SNRPC
		GLO1
		ELOVL6
		DPY30
		DPM1
		CCT2
		MAK16
		NUDT21
		MTIF2
		NUP93
		GPN3
		MAPK6
		RCC1
		PSMA4
		CALU
		DNAJC2
		OXSR1
		DARS
		DSN1
		RNF138
		CYCS
		PRKRIR
		SMC4
		PREB
		BCAS2
		UBR7
		NDUFC2-KCTD14
		DEK
		OSTM1
		COPS2
		RMI1
		LSM6
		GNL2
		COPS8
		SLC25A13
		EHBP1
		HIST1H3D
		MAGOH
		HLTF
		ATP5F1
		SRPK1
		GLRX2
		LBR
		ORC5
		HDAC2
		HS2ST1
		GATC
		PAK1IP1
		CHORDC1
		AASDHPPT
		YEATS4
		TPD52L2
		DNAJA1
		CDC5L
		NOC3L
		RPAP3
		BASP1
		PGD
		ITGA4
		TRA2B
		SND1
		TRIM33
		COX6C
		SCAP
		MED6
		ZC3H15
		BZW2
		TMEM126B
		MMADHC
		ATP5C1
		HNRNPAB
		ABL1
		SLC1A4
		EIF3A
		TMX1
		VKORC1
		PGK1
		NDUFB5
		SLC25A32
		CEBPG
		GNAI3
		SKIV2L2
		RB1
		NDUFA7
		SNAPC1
		HSPA13
		SLC16A6
		EIF2S3
		ADM
		AGPS
		SRP72
		BZW1
		UBE3C
		C14ORF166
		GOLT1B
		ANAPC10
		DDX46
		SLC38A2
		AIMP1
		LRRC40
		CEP57
		PSMC2
		TWSG1
		PMAIP1
		MLF2
		TMEM97
		HSPE1-MOB4
		CCNJ
		POLR2K
		DR1
		U2SURP
		FAM35A
		CDK4
		ZNF131
		CNOT7
		ATF1
		ARL6IP1
		MRPS12
		ORC3
		MFN1
		RNF219
		CLEC4E
		CLEC4D
		TSPAN14
		LOC101927069
		STARD4
		TMCC3
		ARL13B
		NAP1L5
		KLHL15
		ATP2B1
		RGS2
		TSPAN2
		EGR3
		RPGR
		NR4A2
		IRS2
		NFIL3
		CSF2RB
		BC035247
		RP11-18H7.1
		PRPF38B
		EP300-AS1
		DPH3
		H3F3B
		LAMTOR3
		RAB11FIP2
		MTMR9
		VAPA
		TMX4
		PCF11
		CREBRF
		ADD1
		C4ORF3
		CNBP
		RANBP2
		IDH3A

## Sheet: Drug-Gene
	Gene	DRUG
	AADAC	UMECLIDINIUM BROMIDE
	AAMP	UMECLIDINIUM BROMIDE
	AANAT	UMECLIDINIUM BROMIDE
	AARS1	UMECLIDINIUM BROMIDE
	AAVS1	UMECLIDINIUM BROMIDE
	ABCB1	BUDESONIDE,DESLORATADINE,FLUTICASONE,VILANTEROL
	ABCB11	BUDESONIDE
	ABCC1	MONTELUKAST SODIUM
	ABCC9	MONTELUKAST SODIUM
	ABR	VILANTEROL
	ADRB2	VILANTEROL
	ALB	BUDESONIDE,FLUTICASONE
	ALOX5	MONTELUKAST SODIUM
	AMD1	DESLORATADINE
	AMHR2	MONTELUKAST SODIUM
	ANXA1	BUDESONIDE
	ARM1	FLUTICASONE
	BDM	BUDESONIDE
	BDNF	BUDESONIDE
	CA10	MONTELUKAST SODIUM
	CHRM3	UMECLIDINIUM BROMIDE
	CHRM5	UMECLIDINIUM BROMIDE
	CYP1A2	BUDESONIDE,MONTELUKAST SODIUM
	CYP1B1	BUDESONIDE
	CYP2A6	MONTELUKAST SODIUM
	CYP2B6	BUDESONIDE
	CYP2C19	BUDESONIDE,MONTELUKAST SODIUM
	CYP2C8	BUDESONIDE,FLUTICASONE,MONTELUKAST SODIUM
	CYP2C9	BUDESONIDE,MONTELUKAST SODIUM
	CYP2D6	BUDESONIDE,MONTELUKAST SODIUM,UMECLIDINIUM BROMIDE
	CYP3A4	BUDESONIDE,VILANTEROL,DESLORATADINE,MONTELUKAST SODIUM
	CYP3A5	BUDESONIDE,MONTELUKAST SODIUM,FLUTICASONE
	CYP3A7	FLUTICASONE
	CYSLTR1	MONTELUKAST SODIUM
	EDN1	BUDESONIDE
	FCER2	BUDESONIDE
	GALNT17	MONTELUKAST SODIUM
	GLCCI1	BUDESONIDE
	HRH1	DESLORATADINE
	KDM4A	MONTELUKAST SODIUM
	LTA4H	MONTELUKAST SODIUM
	LTC4S	MONTELUKAST SODIUM
	MLLT3	MONTELUKAST SODIUM
	NR1I2	BUDESONIDE
	NR3C1	BUDESONIDE,FLUTICASONE,BUDESONIDE,FLUTICASONE
	PGR	FLUTICASONE
	POLH	MONTELUKAST SODIUM
	POLI	MONTELUKAST SODIUM
	POLK	MONTELUKAST SODIUM
	PPARD	DESLORATADINE
	PTGS1	MONTELUKAST SODIUM
	SERPINA6	BUDESONIDE,FLUTICASONE
	SLC22A8	BUDESONIDE
	SLCO1A2	BUDESONIDE
	SLCO1B1	FLUTICASONE
	SLCO2B1	MONTELUKAST SODIUM
	UGT1A3	MONTELUKAST SODIUM
