# Supplementary material for: Shared Transcriptomic Signatures and Network Interactions Between Lung Adenocarcinoma and Asthma
Source: Int J Mol Sci. 2026 Jun 19;27(12):5544. doi: 10.3390/ijms27125544 (PMC13299572; doi:10.3390/ijms27125544)
Supplement: Supplementary file 1 [file ijms-27-05544-s001.zip › Online Resource S2.xlsx]

## Sheet: Co-expression
	gene1	gene2	GSE165934-Asthma	GSE2125-Asthma	GSE18965-Asthma	GSE116959-LUAD	GSE68465-LUAD	GSE31210-LUAD	GSE19188-LUAD
	ARL13B	FH		decreasing		decreasing
	SKIV2L2	SSFA2		decreasing		decreasing
	CHPT1	PNRC2		decreasing		decreasing
	PNRC2	SMC3		decreasing	decreasing	decreasing
	PNRC2	TRA2B			decreasing	decreasing
	PNRC2	RNF219		decreasing		decreasing
	FH	PNRC2		decreasing		decreasing
	ANXA1	PNRC2		decreasing		decreasing
	MMADHC	PNRC2		decreasing		decreasing
	GOLT1B	PNRC2			decreasing	decreasing
	H3F3B	PNRC2		decreasing		decreasing
	PNRC2	THOC7		decreasing		decreasing
	CCT2	MAK16		decreasing		decreasing		decreasing
	CCT2	RRS1		decreasing		decreasing
	CCT2	UQCRFS1		decreasing		decreasing
	CCT2	SSB		decreasing		decreasing
	CCT2	PTRH2		decreasing		decreasing		decreasing
	BACH1	CCT2		decreasing		decreasing
	CCT2	DNAJC2		decreasing		decreasing
	CCT2	MAPK6		decreasing		decreasing		decreasing
	BCAS2	CCT2		decreasing		decreasing
	CCT2	EIF3M		decreasing		decreasing
	CCT2	CYCS		decreasing		decreasing		decreasing
	CHPT1	LAMTOR3		decreasing		decreasing
	CHPT1	SKIV2L2		decreasing		decreasing
	CHPT1	HDAC2		decreasing		decreasing
	CHPT1	TRA2B		decreasing		decreasing
	CHPT1	HPS3		decreasing		decreasing
	CHPT1	MTM1		decreasing		decreasing		decreasing
	CHPT1	HSPA14		decreasing		decreasing
	CEP57	CHPT1		decreasing		decreasing
	CHPT1	HLTF		decreasing		decreasing
	CHPT1	THOC7		decreasing		decreasing
	CHPT1	OTUD1		decreasing		decreasing		decreasing
	CCDC59	SKIV2L2		decreasing		decreasing
	CCDC59	FBXL5			decreasing	decreasing
	CCDC59	PFDN2		decreasing		decreasing
	CCDC59	CPPED1		decreasing		decreasing
	CCDC59	HSPA13		decreasing	increasing	decreasing	decreasing
	CCDC59	EIF3M		decreasing	decreasing	decreasing
	CCDC59	PRKRIR		decreasing		decreasing
	AMD1	CCDC59		decreasing		decreasing
	CCDC59	LSM2		decreasing		decreasing
	CCDC59	DDX21		decreasing		decreasing
	ATF1	CCDC59		decreasing		decreasing
	CSRNP1	NFKBIA		increasing		decreasing		decreasing	decreasing
	FOS	KLF6	decreasing			decreasing
	LAMTOR3	TRA2B			decreasing	decreasing
	DEK	LAMTOR3			decreasing	decreasing
	LAMTOR3	RNF219			decreasing	decreasing
	FH	LAMTOR3			decreasing	decreasing
	DPY30	LAMTOR3		decreasing		decreasing
	ANXA1	LAMTOR3		decreasing		decreasing
	LAMTOR3	PRKRIR			decreasing	decreasing
	H3F3B	LAMTOR3		decreasing		decreasing
	EIF2S2	LAMTOR3			decreasing	decreasing
	HDAC2	SKIV2L2		decreasing		decreasing
	SKIV2L2	UQCRFS1		decreasing		decreasing
	SKIV2L2	ZC3H15	decreasing	decreasing		decreasing
	HSPA13	SKIV2L2	decreasing			decreasing
	EXOSC8	SKIV2L2		decreasing		decreasing
	PAPSS2	SKIV2L2		decreasing		decreasing
	SKIV2L2	ZDHHC2		decreasing		decreasing
	GPN3	SKIV2L2		decreasing		decreasing
	BTG2	DUSP1	decreasing			decreasing		decreasing
	DUSP1	KLF6	decreasing		increasing	decreasing
	MAK16	MAPK6		decreasing		decreasing		decreasing
	MAK16	ZC3H15		decreasing		decreasing		decreasing
	MAK16	RANBP1		decreasing		decreasing
	AMD1	MAK16		decreasing		decreasing
	CEBPG	MAK16		decreasing		decreasing
	RMI1	SNRPB2		decreasing		decreasing
	PRDX4	UQCRFS1		decreasing		decreasing
	MRPL13	PRDX4		decreasing	decreasing	decreasing
	ACN9	PRDX4		decreasing		decreasing
	ARL6IP1	GLRX2			decreasing	decreasing
	ARL6IP1	SLK			decreasing	decreasing
	AIMP1	METTL5		decreasing	decreasing	decreasing
	AIMP1	TMEM126B		decreasing	decreasing	decreasing
	AIMP1	CNOT7		decreasing		decreasing
	AIMP1	ATF1		decreasing		decreasing
	AIMP1	GPN3		decreasing		decreasing
	ANXA3	DNAJC15			decreasing	decreasing
	MRPS30	XRCC4		decreasing		decreasing
	HDAC2	METTL5		decreasing		decreasing
	HDAC2	UQCRFS1		decreasing		decreasing
	HDAC2	SSB		decreasing		decreasing
	HDAC2	MRPS30		decreasing		decreasing
	HDAC2	RNF219	decreasing			decreasing
	FH	HDAC2		decreasing		decreasing
	DPY30	HDAC2		decreasing		decreasing
	DPM1	HDAC2	decreasing	decreasing		decreasing
	CNBP	HDAC2	increasing			decreasing
	HDAC2	MMADHC		decreasing		decreasing
	HDAC2	MRPL42		decreasing		decreasing
	HDAC2	SNRPD2		decreasing		decreasing
	HDAC2	THOC7		decreasing		decreasing
	EIF2S2	HDAC2		decreasing		decreasing
	DDX21	HDAC2		decreasing		decreasing
	COPS8	HDAC2		increasing		decreasing
	CYCS	HDAC2		decreasing		decreasing
	PGK1	TMEM126B		decreasing		decreasing
	ATP5C1	PGK1		decreasing		decreasing	decreasing
	PGD	PSMC2			decreasing	decreasing
	ALAS1	PGD			decreasing	decreasing		decreasing
	HCK	PGD			decreasing	decreasing		decreasing
	FAM35A	RDX		decreasing		decreasing
	FAM35A	VEZT		decreasing		decreasing
	GMDS	IDH2			decreasing	decreasing
	IDH2	NUP93		decreasing		decreasing
	HPS3	TPD52L2		decreasing		decreasing
	ETF1	ZC3H15		decreasing		decreasing
	CD81	FCGRT		increasing		decreasing
	CYP3A7	RPGR			decreasing	decreasing
	GOLT1B	SMC3		decreasing		decreasing
	CDK4	MLF2		increasing		decreasing		decreasing
	CHORDC1	MFN1		decreasing		decreasing
	UBL3	UCHL5		decreasing		decreasing
	SLC35F5	UBL3		decreasing		decreasing
	DIAPH2	UBL3		decreasing	decreasing	decreasing
	TMX4	UBL3		decreasing		decreasing
	UBL3	ZEB2		decreasing		decreasing
	FBXL3	TMEM126B	decreasing			decreasing
	FBXL3	RNF219	increasing			decreasing
	FBXL3	GOLT1B		increasing		decreasing
	BZW1	FBXL3		increasing		decreasing
	ABCC1	IDH3A		decreasing		decreasing
	METTL5	UQCRFS1		decreasing		decreasing
	METTL5	TMEM126B		decreasing		decreasing
	ACAT1	METTL5		decreasing		decreasing
	ANAPC10	METTL5		decreasing		decreasing		decreasing
	METTL5	MRPS30		decreasing		decreasing
	DEK	METTL5		decreasing		decreasing
	METTL5	RNF219		decreasing		decreasing
	METTL5	RAB8B		decreasing		decreasing
	CNOT7	METTL5		decreasing		decreasing
	METTL5	MRPL13			decreasing	decreasing
	DPY30	METTL5		decreasing		decreasing
	ACN9	METTL5		decreasing		decreasing
	DPM1	METTL5		decreasing		decreasing
	METTL5	MRPL42		decreasing	decreasing	decreasing
	BZW1	METTL5		decreasing		decreasing
	EIF2S2	METTL5		decreasing	decreasing	decreasing
	PLA2R1	TNS1			increasing	decreasing
	DNAJC2	RRS1		decreasing		decreasing
	DOCK11	TMEM126B		decreasing		decreasing
	DOCK11	RP2		decreasing		decreasing
	DOCK11	DR1		decreasing		decreasing
	DOCK11	TMBIM1		decreasing		decreasing
	NMD3	UCHL5		decreasing		decreasing
	OSTM1	UCHL5		decreasing		decreasing
	DNAJC3	UCHL5			decreasing	decreasing
	KRT18	TACSTD2			decreasing	decreasing
	HPS3	SUPT16H		decreasing		decreasing
	MAGOH	UQCRFS1		decreasing		decreasing
	TRA2B	UQCRFS1		decreasing		decreasing
	LSM6	UQCRFS1		decreasing		decreasing
	HAT1	UQCRFS1		decreasing		decreasing
	BCAS2	UQCRFS1		decreasing		decreasing
	DR1	UQCRFS1		decreasing		decreasing
	PFDN2	UQCRFS1		decreasing		decreasing		decreasing
	DPY30	UQCRFS1		decreasing		decreasing
	UQCRFS1	ZC3H15		decreasing		decreasing
	TPRKB	UQCRFS1		decreasing		decreasing
	ACN9	UQCRFS1		decreasing		decreasing
	DPM1	UQCRFS1		decreasing		decreasing
	UQCRFS1	YEATS4		decreasing		decreasing
	MIF	UQCRFS1		decreasing		decreasing		decreasing
	EIF3M	UQCRFS1		decreasing		decreasing		decreasing
	AMD1	UQCRFS1		decreasing		decreasing
	BZW1	UQCRFS1		decreasing		decreasing
	CACYBP	UQCRFS1		decreasing		decreasing
	THOC7	UQCRFS1		decreasing		decreasing
	EIF2S2	UQCRFS1		decreasing		decreasing
	UQCRFS1	ZDHHC2		decreasing		decreasing
	DDX21	UQCRFS1		decreasing		decreasing
	CYCS	UQCRFS1		decreasing		decreasing
	GPN3	UQCRFS1		decreasing		decreasing
	UQCRFS1	WASL		decreasing		decreasing
	PTRH2	SSB		decreasing		decreasing
	CNOT7	SSB		decreasing		decreasing
	SSB	ZC3H15	increasing			decreasing
	SSB	THOC7		decreasing		decreasing
	DDX21	SSB		decreasing		decreasing
	MCOLN1	NAGK	decreasing		decreasing	decreasing
	NAGK	RPS6KA1	decreasing			decreasing
	NAGK	RNH1	decreasing			decreasing
	DNAJC2	PTRH2		decreasing		decreasing		decreasing
	PTRH2	RPAP3		decreasing		decreasing
	EIF3M	PTRH2		decreasing		decreasing
	EIF3J	PTRH2		decreasing		decreasing
	CDC5L	NOC3L		decreasing		decreasing
	CDC5L	SRP72		decreasing		decreasing
	SACM1L	SDCBP			decreasing	decreasing
	DR1	GLRX2		decreasing		decreasing
	CACYBP	GLRX2		decreasing		decreasing
	GORASP2	MAPK6		decreasing		decreasing
	GORASP2	SNRPC			decreasing	decreasing
	GORASP2	NOP56	decreasing			decreasing
	DDX21	GORASP2		decreasing		decreasing
	HNRNPAB	PSMD14		decreasing		decreasing
	CMAS	PSMD14		decreasing	decreasing	decreasing
	MAPK6	RFC4		decreasing		decreasing
	RFC4	ZC3H15		decreasing		decreasing
	LSM2	RFC4		decreasing		decreasing
	HNRNPAB	NRAS		decreasing		decreasing
	HNRNPAB	HSPA4		decreasing		decreasing		decreasing
	TBXAS1	TREM1		decreasing		decreasing
	RPF1	SRPK1		decreasing		decreasing
	AMD1	SRPK1			decreasing	decreasing
	CEBPG	SRPK1		decreasing	decreasing	decreasing
	BACH1	MAGOH		decreasing		decreasing
	ACAT1	MAGOH		decreasing		decreasing
	HAT1	MAGOH		decreasing		decreasing		decreasing
	MAGOH	SRSF3		decreasing		decreasing
	MAGOH	PFDN2		decreasing		decreasing
	MAGOH	ZC3H15		decreasing		decreasing
	MAGOH	YEATS4		decreasing		decreasing
	HSPA13	MAGOH		decreasing		decreasing
	EIF3M	MAGOH		decreasing		decreasing
	AMD1	MAGOH		decreasing		decreasing
	BZW1	MAGOH		decreasing		decreasing
	MAGOH	SNRPD2	decreasing			decreasing
	EVI5	MAGOH		decreasing		decreasing
	EIF2S2	MAGOH		decreasing		decreasing
	DDX21	MAGOH		decreasing		decreasing
	KLHL7	NOC3L		decreasing		decreasing
	NOC3L	PFDN2		decreasing		decreasing
	NOC3L	PSMA4		decreasing		decreasing
	AMD1	NOC3L		decreasing	decreasing	decreasing
	DTWD1	RB1		decreasing		decreasing
	GPN3	RB1		decreasing		decreasing
	DR1	ZNF217		decreasing		decreasing
	HLTF	ZNF217		decreasing		decreasing
	IL10RB	ZNF217		decreasing		decreasing
	BACH1	RPAP3		decreasing		decreasing
	BACH1	BCAS2		decreasing		decreasing
	BACH1	RPF1		decreasing		decreasing
	BACH1	DR1		decreasing	decreasing	decreasing
	BACH1	MRPL13		decreasing		decreasing
	ATP5F1	BACH1		decreasing		decreasing
	BACH1	DPY30			decreasing	decreasing
	BACH1	ZC3H15		decreasing		decreasing
	BACH1	TPRKB			decreasing	decreasing
	BACH1	DPM1		decreasing		decreasing
	BACH1	TMX1		decreasing		decreasing
	BACH1	CPPED1		decreasing		decreasing
	BACH1	YEATS4		decreasing		decreasing
	BACH1	EIF3M		decreasing		decreasing
	BACH1	TAF9		decreasing		decreasing
	BACH1	ZDHHC2		decreasing		decreasing
	BACH1	CYCS		decreasing		decreasing
	SACM1L	TMEM106B			decreasing	decreasing
	DYNC1LI2	SACM1L	increasing			decreasing
	DPY30	TRA2B		decreasing	decreasing	decreasing
	DPM1	TRA2B		decreasing		decreasing
	BZW1	TRA2B		decreasing		decreasing
	DDX21	TRA2B		decreasing		decreasing
	ACAT1	TMEM126B		decreasing		decreasing
	MRPS30	TMEM126B		decreasing		decreasing
	RAB8B	TMEM126B		decreasing		decreasing
	FH	TMEM126B		decreasing		decreasing
	CNOT7	TMEM126B		decreasing		decreasing
	DPY30	TMEM126B		decreasing	decreasing	decreasing
	ACN9	TMEM126B		decreasing		decreasing
	ATP5C1	TMEM126B		decreasing		decreasing
	STOML2	TMEM126B		decreasing		decreasing
	H3F3B	TMEM126B		decreasing		decreasing
	RAP1A	TMEM126B			decreasing	decreasing
	GLO1	RNH1		decreasing		decreasing
	BCAS2	ECHDC1			decreasing	decreasing
	ECHDC1	RPF1			decreasing	decreasing
	ECHDC1	EIF3M		decreasing		decreasing
	ANAPC10	TIMM8A		decreasing		decreasing
	TIMM8A	TPRKB		decreasing		decreasing
	COL1A1	NPAS2			decreasing	decreasing
	BCAS2	RP2		decreasing		decreasing
	CNOT7	RP2		decreasing		decreasing
	ATP5F1	RP2		decreasing		decreasing
	RP2	TPRKB		decreasing		decreasing
	ACN9	RP2		decreasing		decreasing
	RP2	TMX1		decreasing		decreasing
	NDUFB5	RP2		decreasing		decreasing
	CYCS	RP2		decreasing		decreasing
	GPN3	RP2		decreasing		decreasing
	ACAT1	FH		decreasing		decreasing
	ACAT1	BCAS2		decreasing		decreasing
	ACAT1	HPS3		decreasing		decreasing
	ACAT1	DPY30		decreasing		decreasing
	ACAT1	ACN9		decreasing		decreasing		decreasing
	ACAT1	DPM1		decreasing		decreasing
	ACAT1	PRKRIR		decreasing		decreasing
	ACAT1	BZW1		decreasing		decreasing
	ACAT1	THOC7		decreasing		decreasing
	ACAT1	EIF2S2		decreasing		decreasing
	ACAT1	DDX21		decreasing		decreasing
	ACAT1	CYCS		decreasing		decreasing
	ANAPC10	MRPS30		decreasing		decreasing
	ANAPC10	CNOT7		decreasing		decreasing
	ANAPC10	MRPL13			decreasing	decreasing		decreasing
	ANAPC10	DPY30		decreasing		decreasing
	ANAPC10	ATP5C1		decreasing	increasing	decreasing
	ANAPC10	HLTF		decreasing		decreasing
	ANAPC10	MRPL42	decreasing		decreasing	decreasing
	ANAPC10	THOC7		decreasing		decreasing
	ANAPC10	EIF2S2		decreasing		decreasing
	DEK	MRPS30		decreasing		decreasing
	COPS2	MRPS30		decreasing		decreasing
	FH	MRPS30		decreasing		decreasing
	DPY30	MRPS30		decreasing		decreasing
	ATP5C1	MRPS30		decreasing		decreasing		decreasing
	DPH3	MRPS30		decreasing		decreasing
	MMADHC	MRPS30		decreasing		decreasing
	HLTF	MRPS30		decreasing		decreasing
	MRPL42	MRPS30		decreasing		decreasing
	MRPS30	THOC7		decreasing		decreasing
	EIF2S2	MRPS30		decreasing		decreasing
	DNAJC2	RPAP3		decreasing		decreasing
	DNAJC2	MAPK6		decreasing		decreasing		decreasing
	DNAJC2	PFDN2			decreasing	decreasing
	AMD1	DNAJC2		decreasing		decreasing
	CEBPG	DNAJC2		decreasing	increasing	decreasing
	DDX21	DNAJC2		decreasing		decreasing
	DNAJC2	EIF3J		decreasing		decreasing
	ATP5C1	DEK		decreasing		decreasing
	DEK	DPM1		decreasing		decreasing
	DEK	LZTFL1		decreasing		decreasing
	DEK	H3F3B		decreasing		decreasing
	DEK	THOC7		decreasing		decreasing
	DEK	EIF2S2	increasing	decreasing		decreasing
	CYCS	DEK		decreasing		decreasing
	DEK	RAP1A		decreasing	decreasing	decreasing
	RAB8B	RNF219	decreasing			decreasing
	FH	RNF219		decreasing		decreasing
	H3F3B	RNF219		decreasing		decreasing
	RNF219	THOC7		decreasing		decreasing
	ATP2B1	RNF219			decreasing	decreasing
	ILF2	SRSF3		decreasing		decreasing
	HAT1	LSM6		decreasing		decreasing
	BCAS2	LSM6		decreasing		decreasing
	LSM6	RPF1		decreasing		decreasing
	CPPED1	LSM6		decreasing		decreasing
	LSM6	YEATS4		decreasing		decreasing
	EIF3M	LSM6		decreasing	decreasing	decreasing
	CACYBP	LSM6		decreasing		decreasing
	LSM2	LSM6		decreasing		decreasing
	LSM6	ZDHHC2		decreasing		decreasing
	ATF1	LSM6		decreasing		decreasing
	CLEC2B	GALC		decreasing		decreasing
	COPS2	SLC35F5		decreasing		decreasing
	COPS2	PRPF38B		decreasing		decreasing
	PFDN2	RPAP3		decreasing		decreasing
	RPAP3	TPRKB		decreasing		decreasing
	PSMA4	RPAP3		decreasing		decreasing
	EIF3M	RPAP3	increasing	decreasing		decreasing
	CYCS	RPAP3		decreasing		decreasing
	HCK	MCOLN1			decreasing	decreasing
	OSBPL11	PSMC2		decreasing		decreasing
	PSMC2	SUN2		decreasing		decreasing
	ORC3	POLI			decreasing	decreasing
	ALPK3	ORC5			increasing	decreasing
	DPM1	RAB8B		decreasing		decreasing
	MMADHC	RAB8B		decreasing		decreasing
	MRPL42	RAB8B		decreasing		decreasing
	BZW1	RAB8B	increasing			decreasing
	H3F3B	RAB8B		decreasing		decreasing
	RAB8B	THOC7		decreasing		decreasing
	GNL2	MAPK6		decreasing		decreasing
	MAPK6	ZC3H15		decreasing		decreasing		decreasing
	HSPD1	MAPK6		decreasing		decreasing		decreasing
	BAG2	DTWD1			increasing	decreasing
	NMD3	SLC35F5	decreasing	decreasing		decreasing
	GRPEL1	NMD3		decreasing		decreasing
	EIF3M	SRP72			decreasing	decreasing
	INADL	ZNF573			increasing	decreasing
	BCAS2	HAT1	increasing		decreasing	decreasing
	HAT1	MRPL13		decreasing	decreasing	decreasing
	DPY30	HAT1		decreasing		decreasing
	DPM1	HAT1	decreasing	decreasing		decreasing
	HAT1	YEATS4		decreasing		decreasing
	EIF3M	HAT1		decreasing		decreasing		decreasing
	BZW1	HAT1			decreasing	decreasing
	DDX21	HAT1			decreasing	decreasing
	CYCS	HAT1		decreasing	decreasing	decreasing
	GNL2	SRSF3		decreasing		decreasing
	GAR1	GNL2		decreasing		decreasing
	GNL2	RANBP1		decreasing		decreasing
	DDX21	GNL2	decreasing			decreasing
	FH	ZC3H15		decreasing		decreasing
	ATP5C1	FH		decreasing		decreasing
	DPM1	FH		decreasing		decreasing
	CNBP	FH		decreasing		decreasing
	BZW1	FH		decreasing		decreasing
	FH	THOC7		decreasing		decreasing
	EIF2S2	FH		decreasing	decreasing	decreasing
	FH	NUDT21		decreasing		decreasing
	BCAS2	TPRKB		decreasing		decreasing
	BCAS2	DPM1		decreasing		decreasing
	BCAS2	YEATS4		decreasing		decreasing
	BCAS2	EIF3M		decreasing		decreasing
	AMD1	BCAS2	increasing	decreasing		decreasing
	BCAS2	CACYBP		decreasing		decreasing
	BCAS2	LSM2		decreasing		decreasing
	BCAS2	DDX21		decreasing	decreasing	decreasing		decreasing
	BCAS2	CYCS	decreasing			decreasing		decreasing
	BCAS2	GPN3		decreasing		decreasing
	MRPL13	RPF1			decreasing	decreasing
	ATP5F1	RPF1		decreasing	decreasing	decreasing
	AMD1	RPF1		decreasing		decreasing
	CACYBP	RPF1		decreasing		decreasing
	SLC35F5	SLK		decreasing		decreasing
	ALPK3	POLK		decreasing		decreasing
	DR1	MRPL13		decreasing		decreasing
	ATP5F1	DR1		decreasing		decreasing
	DR1	PFDN2		decreasing		decreasing
	DR1	TPRKB		decreasing		decreasing
	ACN9	DR1		decreasing		decreasing
	DR1	OSBPL11		decreasing		decreasing
	DR1	TMX1		decreasing		decreasing
	DR1	EIF3M		decreasing		decreasing
	DR1	IL10RB		decreasing		decreasing
	CACYBP	DR1		decreasing		decreasing
	DR1	TAF9		decreasing		decreasing
	DR1	RAP1A	increasing			decreasing
	CNOT7	TPRKB		decreasing		decreasing
	CNOT7	HSPA13		decreasing		decreasing
	CNOT7	THOC7		decreasing		decreasing
	CNOT7	EIF2S2		decreasing		decreasing
	CNOT7	KLHL15		decreasing		decreasing
	CNOT7	CYCS		decreasing		decreasing
	SNRPB2	TWSG1		decreasing		decreasing
	EIF3J	SNRPB2		decreasing		decreasing
	ANXA1	HPS3		decreasing		decreasing
	ATP5F1	MRPL13		decreasing		decreasing		decreasing
	MRPL13	PFDN2		decreasing		decreasing
	MRPL13	TMX1		decreasing		decreasing
	MRPL13	YEATS4		decreasing		decreasing
	EIF3M	MRPL13		decreasing		decreasing
	AMD1	MRPL13		decreasing		decreasing
	BZW1	MRPL13		decreasing	decreasing	decreasing
	CMAS	MRPL13		decreasing		decreasing		decreasing
	CYCS	MRPL13		decreasing	decreasing	decreasing
	ATP5F1	TPRKB		decreasing		decreasing		decreasing
	ATP5F1	TMX1		decreasing		decreasing
	ATP5F1	CACYBP		decreasing	decreasing	decreasing
	ATP5F1	TAF9			decreasing	decreasing
	ACAD8	FAR1		decreasing		decreasing
	ARHGEF2	DTX4			decreasing	decreasing
	EIF3M	PFDN2		decreasing		decreasing		decreasing
	EIF3J	PFDN2			decreasing	decreasing
	CNBP	DPY30		decreasing		decreasing
	DPY30	MIF		decreasing		decreasing
	DPY30	H3F3B		decreasing		decreasing
	DPY30	THOC7		decreasing		decreasing
	DPY30	EIF2S2		decreasing		decreasing
	CYCS	DPY30		decreasing		decreasing
	MED6	MFN1		decreasing	decreasing	decreasing
	TMX1	TPRKB			decreasing	decreasing
	EIF3M	TPRKB		decreasing	decreasing	decreasing
	AMD1	TPRKB		decreasing	decreasing	decreasing
	EIF3J	TPRKB		decreasing		decreasing
	CYCS	GAR1		decreasing		decreasing
	SLC35A1	ZDHHC2		decreasing		decreasing
	MPP5	SNRPC		decreasing		decreasing
	LSM2	SNRPC	decreasing		decreasing	decreasing
	MRPL42	RSPH3		decreasing		decreasing
	ACN9	TMX1		decreasing		decreasing
	ACN9	EIF3M		decreasing		decreasing
	ACN9	EIF2S2		decreasing		decreasing
	PRPF4	PSMB3		decreasing		decreasing
	BTG2	KLF6	decreasing			decreasing		decreasing
	BTG2	NR4A2	decreasing			decreasing
	ATP5C1	ZMYM6NB		decreasing		decreasing
	ATP5C1	H3F3B		decreasing		decreasing
	ATP5C1	THOC7		decreasing		decreasing
	ATP5C1	UBXN4		decreasing		decreasing
	JUN	KLF6		decreasing		decreasing
	DPM1	EIF3M		decreasing		decreasing
	DPM1	HLTF			increasing	decreasing
	AMD1	DPM1		decreasing		decreasing
	BZW1	DPM1		decreasing		decreasing
	DDX21	DPM1		decreasing		decreasing
	CYCS	DPM1		decreasing		decreasing
	LZTFL1	NUDC			decreasing	decreasing
	GAD2	LOC389906		decreasing		decreasing
	GATC	UBXN4		decreasing		decreasing
	CACYBP	TMX1		decreasing		decreasing
	NDUFB5	TMX1		decreasing		decreasing
	RAP1A	TMX1			decreasing	decreasing
	CPPED1	TMBIM1		decreasing		decreasing
	DIAPH2	OSTM1	increasing			decreasing
	DIAPH2	DNAJC3		decreasing		decreasing
	DNAJC3	TMEM106B			increasing	decreasing
	EIF3A	ZYG11B		decreasing		decreasing
	DDX21	EIF3A		decreasing	decreasing	decreasing
	CEP57	EXOSC8		decreasing		decreasing
	CEP57	PRKRIR		decreasing		decreasing
	EIF3M	YEATS4		decreasing		decreasing
	COX6C	NDUFB5			decreasing	decreasing
	NR4A2	PPP1R15A	decreasing			decreasing
	AMD1	RANBP1		decreasing		decreasing
	DDX21	MIF		decreasing		decreasing
	MIF	WASL		decreasing		decreasing
	ANXA1	H3F3B		decreasing		decreasing
	HLTF	MMADHC		decreasing		decreasing
	BZW1	MMADHC		decreasing		decreasing
	MMADHC	THOC7		decreasing		decreasing
	ZMYM6NB	ZNF32		decreasing		decreasing
	FCGR2A	ZNF32		decreasing		decreasing
	LUM	NEDD4			decreasing	decreasing
	KRT18	NOP56		increasing		decreasing
	LST1	P2RX4			decreasing	decreasing		decreasing
	AANAT	AMHR2			decreasing	decreasing
	CPOX	PSMA4		decreasing		decreasing
	EIF3J	PSMA4		decreasing	decreasing	decreasing
	PTGS1	SERINC1		decreasing		decreasing
	AMD1	EIF3M		decreasing		decreasing
	CACYBP	EIF3M		decreasing		decreasing
	EIF3M	LSM2		decreasing		decreasing
	DDX21	EIF3M		decreasing	decreasing	decreasing
	ATF1	EIF3M		decreasing		decreasing
	CYCS	EIF3M		decreasing		decreasing
	EIF3J	EIF3M		decreasing	decreasing	decreasing
	EIF3M	GPN3		decreasing		decreasing
	NUDT21	SLK		decreasing		decreasing
	DNAJC3	DYNC1LI2		decreasing		decreasing
	HS2ST1	KDM6A		decreasing		decreasing
	TMX4	ZMYM6NB		decreasing		decreasing
	HLTF	MRPL42		decreasing		decreasing
	HLTF	THOC7		decreasing		decreasing
	ATF1	PRKRIR		decreasing		decreasing
	CIB1	XRCC5		decreasing		decreasing
	BZW1	MRPL42		decreasing	decreasing	decreasing
	MRPL42	THOC7		decreasing		decreasing
	EIF2S2	MRPL42	increasing	decreasing		decreasing
	AMD1	CEBPG		decreasing		decreasing		decreasing
	AMD1	CYCS		decreasing		decreasing
	AMD1	GPN3		decreasing		decreasing
	BZW1	H3F3B		decreasing		decreasing
	BZW1	THOC7		decreasing		decreasing
	BZW1	EIF2S2		decreasing	decreasing	decreasing
	BZW1	CYCS		decreasing		decreasing
	BZW1	UBE2V2	decreasing			decreasing
	CEBPG	EVI5		decreasing		decreasing
	ATF1	CACYBP		decreasing		decreasing
	CACYBP	NDUFB5		decreasing		decreasing
	EIF2S2	THOC7		decreasing		decreasing
	DDX21	THOC7		decreasing		decreasing
	CYCS	THOC7		decreasing		decreasing
	DNAJC15	KAT2B		decreasing	decreasing	decreasing
	SUN2	UBXN4		decreasing		decreasing
	CEBPG	DDX21		decreasing		decreasing
	FMO2	FOXO3			decreasing	decreasing
	GPN3	NDUFB5		decreasing		decreasing
	EIF3J	GNAI3			decreasing	decreasing		decreasing
	ALOX5	SLCO2B1		decreasing		increasing
	SLCO2B1	TLR7		decreasing		increasing
	SLC15A3	TLR7		decreasing		increasing
	HSPD1	PGK1		decreasing			decreasing
	LSM8	PGK1		decreasing	decreasing		decreasing
	CALU	SLC2A14		decreasing			decreasing
	HSPD1	LRRFIP1		decreasing			decreasing
	ATP5C1	HSPD1		decreasing			decreasing
	ATP5C1	NOP56			decreasing		decreasing
	ABL1	MLF2			decreasing		decreasing
	PGD	RUVBL1		decreasing			decreasing
	FH	NUDC	increasing				decreasing
	AMD1	ZNF217			decreasing		decreasing
	CACYBP	PTRH2			decreasing		decreasing
	AAMP	TUBB3		increasing			decreasing
	GAPDH	KRT18		increasing			decreasing
	MAGOH	RUVBL1		decreasing			decreasing
	LUM	YEATS4			increasing		decreasing
	ATP5C1	COX6C		decreasing			decreasing
	COX6C	LSM8	decreasing				decreasing
	CCDC59	LBR			decreasing		decreasing
	HDAC2	KAT2B		decreasing			decreasing
	AASDHPPT	RNF138			decreasing		decreasing
	PAPSS2	SRPK1		decreasing	decreasing		decreasing
	EXOSC8	SRPK1		decreasing			decreasing
	MIR22HG	SENP6		decreasing			decreasing
	DOCK4	SSFA2		decreasing			decreasing
	RP2	SSFA2		decreasing	increasing		decreasing
	SMC3	SSFA2		decreasing			decreasing
	CHORDC1	SSFA2		decreasing			decreasing
	RPAP3	SSFA2			decreasing		decreasing
	ARL3	ATP5C1		decreasing			decreasing
	DPM1	MIR22HG		decreasing			decreasing
	CCDC59	DPM1		decreasing			decreasing
	DNAJC2	FH		decreasing			decreasing
	BCAS2	SRSF3		decreasing			decreasing
	BCAS2	ERP44	increasing		decreasing		decreasing
	BCAS2	LRRFIP1		decreasing			decreasing
	BCAS2	ENY2		decreasing			decreasing
	DOCK4	RB1		decreasing	decreasing		decreasing
	CHORDC1	RB1		decreasing			decreasing
	RB1	RPAP3		decreasing			decreasing
	DOCK4	HS2ST1		decreasing			decreasing
	HS2ST1	ITGA4		decreasing			decreasing
	DYNC1LI2	SRRM2			decreasing		decreasing
	FBXO5	ZEB2		decreasing	increasing		decreasing
	NDUFB5	PSMD14		decreasing			decreasing
	NDUFB5	TMEM126B		decreasing			decreasing
	KAT2B	SMC3			decreasing		decreasing
	P2RX4	SLC2A14		decreasing			decreasing
	DOCK4	GOLT1B		decreasing			decreasing
	DOCK4	RPAP3		decreasing			decreasing
	DOCK4	SLC25A32		decreasing			decreasing
	ITGA4	RP2			increasing		decreasing
	ACAT1	UQCRFS1		decreasing	increasing		decreasing
	APOLD1	HSPA4		decreasing			decreasing
	GORASP2	NFKB1	decreasing				decreasing
	CYCS	LRRFIP1		decreasing			decreasing
	IRS2	UQCRFS1		decreasing			decreasing
	ATP5F1	UQCRFS1		decreasing			decreasing
	ATP5F1	ERP44		decreasing			decreasing	decreasing
	FAM63B	IL10RB		decreasing			decreasing
	ATP5C1	ATP5F1		decreasing	decreasing		decreasing
	ATP5F1	ENY2		decreasing			decreasing
	ATP5C1	PSMD14		decreasing			decreasing
	CHORDC1	MIR22HG		decreasing			decreasing
	EXOSC8	GLRX2		decreasing			decreasing
	CYP51A1	NMD3		decreasing			decreasing
	MPP5	NMD3		decreasing			decreasing
	MIR21	PRPF38B		decreasing			decreasing
	PRPF38B	VMP1		decreasing			decreasing
	GOLT1B	SLC25A32		decreasing			decreasing
	ACN9	CHORDC1		decreasing			decreasing
	CCDC59	DPY30		decreasing	decreasing		decreasing
	HAT1	TPRKB		decreasing			increasing
	FGL2	SLCO2B1			increasing		increasing		increasing
	KDM6A	YTHDC1		decreasing			increasing
	DNAJC2	ORC5		decreasing			increasing
	CYP2A6	POLH		decreasing				decreasing
	CLEC4D	CLEC4E		increasing				decreasing
	CNOT7	FAM195A		decreasing				decreasing
	COL1A1	LUM			decreasing			decreasing
	COL1A1	PLTP	decreasing					decreasing
	COL1A1	LAMA2			decreasing			decreasing
	ANKRD36BP2	BAG2			increasing			decreasing
	GATC	PSMB3		decreasing				decreasing
	DARS	GATC		decreasing	increasing			decreasing
	ANAPC10	GATC		decreasing				decreasing
	ATP5C1	GATC			decreasing			decreasing
	GATC	MRPL13		decreasing				decreasing
	GATC	NDUFC2/KCTD14		decreasing				decreasing
	GATC	MRPS30		decreasing				decreasing
	ILF2	TAF9		decreasing	decreasing			decreasing
	EIF2S2	MIR3620		decreasing				decreasing
	H3F3B	USP9X		decreasing				decreasing
	EIF3A	TRA2B		decreasing	decreasing			decreasing
	EIF3A	MAPK6		decreasing				decreasing
	EIF3A	MAK16		decreasing				decreasing
	GLO1	KDM6A		decreasing				decreasing
	AQP9	PGK1			decreasing			decreasing
	BZW1	CALU		decreasing				decreasing
	CALU	TPD52L2		decreasing				decreasing
	CALU	IDH3A		decreasing				decreasing
	CALU	SRP72		decreasing	decreasing			decreasing
	CALU	ENY2		decreasing				decreasing
	CALU	DNAJC3		decreasing				decreasing
	BZW1	HSPD1		decreasing				decreasing
	BZW1	DNAJA1		decreasing				decreasing
	BZW1	GNAI3			decreasing			decreasing
	BZW1	HNRNPAB		decreasing				decreasing
	BCAS2	BZW1		decreasing				decreasing
	BZW1	SRSF3		decreasing				decreasing
	BZW1	PRPF4			decreasing			decreasing
	BZW1	NFKB1			decreasing			decreasing
	BZW1	MAK16		decreasing				decreasing
	BZW1	GRPEL1		decreasing				decreasing
	BZW1	ENY2			decreasing			decreasing
	BZW1	MIR21		decreasing				decreasing
	BZW1	VMP1		decreasing				decreasing
	BZW1	SLC25A32			decreasing			decreasing
	RDX	STMN1		decreasing				decreasing
	DNAJA1	HSPD1		decreasing				decreasing
	HSPD1	TRA2B		decreasing				decreasing
	HSPD1	ZC3H15		decreasing				decreasing
	HSPD1	RANBP2		decreasing				decreasing
	HSPD1	NFIL3		decreasing				decreasing
	HSPD1	PER2		decreasing				decreasing
	HSPD1	SRSF3		decreasing				decreasing
	HSPD1	TCP1			decreasing			decreasing
	CYCS	HSPD1		decreasing				decreasing
	HSPD1	PRPF4		decreasing				decreasing
	GRPEL1	HSPD1		decreasing				decreasing
	CHORDC1	HSPD1		decreasing				decreasing
	HSPD1	MIR21		decreasing				decreasing
	HSPD1	VMP1		decreasing				decreasing
	DDX21	HSPD1		decreasing				decreasing
	NOP56	TIMP1	decreasing					decreasing
	NASP	NOP56			decreasing			decreasing
	NOP56	PTRH2		decreasing				decreasing
	EPAS1	VAMP3		decreasing				decreasing
	EPAS1	UBL3		decreasing				decreasing
	DOCK4	EPAS1		decreasing				decreasing
	EPAS1	SLK		decreasing				decreasing
	DNAJA1	HNRNPAB		decreasing				decreasing
	DNAJA1	ETF1		decreasing				decreasing
	DNAJA1	ZC3H15		decreasing	increasing			decreasing
	BCAS2	DNAJA1		decreasing	decreasing			decreasing
	DNAJA1	NFIL3		decreasing				decreasing
	DNAJA1	MAPK6		decreasing				decreasing
	DNAJA1	EIF2S2			decreasing			decreasing
	DNAJA1	HSPA4		decreasing				decreasing
	CYCS	DNAJA1		decreasing				decreasing
	DNAJA1	PRPF4		decreasing				decreasing
	DNAJA1	GRPEL1		decreasing	decreasing			decreasing
	DNAJA1	RNF138		decreasing	decreasing			decreasing
	DNAJA1	MIR21		decreasing				decreasing
	DNAJA1	VMP1		decreasing				decreasing
	DNAJA1	SLC25A32		decreasing				decreasing
	DNAJA1	ZNF131		decreasing				decreasing
	DDX21	DNAJA1			decreasing			decreasing
	ARL13B	DNAJA1		decreasing				decreasing
	ETF1	TRA2B		decreasing				decreasing
	RANBP2	TRA2B		decreasing				decreasing
	APPBP2	TRA2B		decreasing				decreasing
	NFIL3	TRA2B		decreasing	decreasing			decreasing
	PER2	TRA2B		decreasing				decreasing
	ATP2B1	TRA2B			decreasing			decreasing
	MAK16	TRA2B		decreasing				decreasing
	DNAJC2	TRA2B	decreasing					decreasing
	TRA2B	ZNF131		decreasing				decreasing
	SLC38A2	TRA2B		decreasing				decreasing
	KLF6	TRA2B		decreasing				decreasing
	ARL13B	TRA2B	decreasing					decreasing
	GLRX2	HLA/E			decreasing			decreasing
	MLF2	UBE2V2			increasing			decreasing
	ANXA1	PRDX4		decreasing	decreasing			decreasing
	ANXA1	RPF1		decreasing				decreasing
	ANXA1	DNAJC3	decreasing	decreasing				decreasing
	GM2A	TGM2	decreasing					decreasing
	CYC1	DARS		decreasing				decreasing
	ATP5C1	CYC1			increasing			decreasing
	CYC1	RPAP3		decreasing				decreasing
	CYC1	UCHL5		decreasing				decreasing
	LEPROT	PSMC2		decreasing				decreasing
	PNRC2	USP9X	increasing	decreasing				decreasing
	CCR1	PGD			decreasing			decreasing
	ERP44	PGD			decreasing			decreasing
	NAGK	PGD			decreasing			decreasing
	MRPS30	PGD		decreasing				decreasing
	EIF3M	SSB		decreasing				decreasing
	SNRPB2	SSB		decreasing				decreasing
	SSB	XRCC5		decreasing				decreasing
	ATP5F1	SSB		decreasing				decreasing
	MRPL13	SSB		decreasing				decreasing
	SSB	TPRKB		decreasing				decreasing
	COPS8	GNAI3		decreasing				decreasing
	GNAI3	MAPK6			decreasing			decreasing
	GNAI3	GRPEL1			decreasing			decreasing
	DDX21	GNAI3			decreasing			decreasing
	BTG2	JUN	decreasing					decreasing
	BTG2	GADD45B	decreasing					decreasing
	HNRNPAB	ZC3H15		decreasing				decreasing
	CCT2	HNRNPAB		decreasing				decreasing
	GNL2	HNRNPAB		decreasing				decreasing
	HNRNPAB	MAPK6		decreasing				decreasing
	EIF2S2	HNRNPAB		decreasing				decreasing
	HNRNPAB	MAK16		decreasing				decreasing
	GRPEL1	HNRNPAB		decreasing				decreasing
	ENY2	HNRNPAB		decreasing				decreasing
	HNRNPAB	RNF138		decreasing				decreasing
	HNRNPAB	MIR21		decreasing				decreasing
	HNRNPAB	VMP1		decreasing				decreasing
	HNRNPAB	SURF4		decreasing				decreasing
	DDX21	HNRNPAB		decreasing				decreasing
	GAPDH	HNRNPAB			decreasing			decreasing
	SEPT11	ZC3H15		decreasing				decreasing
	HSPA13	SEPT11		decreasing	decreasing			decreasing
	NUP93	SNRPC			decreasing			decreasing
	SNRPB2	SNRPC		decreasing				decreasing
	PRDX4	TPD52L2		decreasing				decreasing
	IDH3A	TPD52L2		decreasing				decreasing
	TPD52L2	VKORC1		decreasing				decreasing
	HDAC2	PSMB3		decreasing				decreasing
	PSMB3	SNRPB2		decreasing				decreasing
	PSMB3	UCHL5		decreasing				decreasing
	HSD17B4	MBIP		decreasing				decreasing
	HSD17B4	ZDHHC2		decreasing				decreasing
	CNOT7	HSD17B4		decreasing				decreasing
	HSD17B4	STARD4		decreasing				decreasing
	DDX21	NFKBIA			increasing			decreasing
	ITPRIP	NFKBIA	decreasing					decreasing
	DOCK4	UBL3		decreasing				decreasing
	SERINC1	UBL3		decreasing				decreasing
	UBL3	ZMYM6NB		decreasing				decreasing
	PIK3IP1	UBL3			increasing			decreasing
	MPP5	UBL3		decreasing				decreasing
	BCAS2	ETF1		decreasing				decreasing
	ETF1	TCP1		decreasing				decreasing
	ETF1	RNF138		decreasing				decreasing
	ETF1	MYO5A		decreasing				decreasing
	DBF4	DDX39A		decreasing				decreasing
	HSPA13	ZC3H15		decreasing				decreasing
	BCAS2	ZC3H15		decreasing				decreasing
	SRSF3	ZC3H15			decreasing			decreasing
	GRPEL1	ZC3H15		decreasing				decreasing
	ENY2	ZC3H15		decreasing				decreasing
	MIR21	ZC3H15		decreasing				decreasing
	VMP1	ZC3H15		decreasing				decreasing
	ZC3H15	ZNF131	decreasing					decreasing
	DDX21	ZC3H15		decreasing				decreasing
	KRT18	SEC61A1		increasing				decreasing
	ANAPC10	DARS		decreasing				decreasing
	DARS	SMC3		decreasing				decreasing
	ATP5C1	DARS		decreasing				decreasing
	DARS	RPAP3		decreasing				decreasing
	DARS	UCHL5		decreasing				decreasing
	DARS	METTL5		decreasing				decreasing
	DARS	TMEM126B		decreasing				decreasing
	NFKB1	TIMP1	decreasing	decreasing				decreasing
	MAK16	TIMP1			decreasing			decreasing
	SEC61A1	TIMP1	decreasing					decreasing
	ENY2	TIMP1			decreasing			decreasing
	CCND3	SKIV2L2		decreasing				decreasing
	BCAS2	RANBP2		decreasing				decreasing
	MAPK6	RANBP2		decreasing				decreasing
	RANBP2	SRSF3		decreasing				decreasing
	CYCS	RANBP2		decreasing				decreasing
	NFKB1	RANBP2			decreasing			decreasing
	MIR21	RANBP2		decreasing				decreasing
	RANBP2	VMP1		decreasing				decreasing
	KLF6	RANBP2		decreasing				decreasing
	DDX21	RANBP2			decreasing			decreasing
	COX6C	MTIF2			decreasing			decreasing
	ATP5F1	COX6C	decreasing	decreasing				decreasing
	PSMD14	UBE3C		decreasing				decreasing
	HDAC2	RANBP1		decreasing				decreasing
	APEX1	HDAC2		decreasing				decreasing
	HDAC2	STOML2		decreasing				decreasing
	HDAC2	SEC61A1		decreasing				decreasing
	HDAC2	UCHL5		decreasing				decreasing
	APOBEC3G	CAPG		decreasing				decreasing
	CAPG	OASL			decreasing			decreasing
	CAPG	GLRX	increasing		decreasing			decreasing
	ANAPC10	CAPG		decreasing				decreasing
	CAPG	SNX10			decreasing			decreasing
	CAPG	USP25			decreasing			decreasing
	NFIL3	SRGN			decreasing			decreasing
	SRGN	VMP1	decreasing					decreasing
	PRDX4	SNRPE		decreasing	decreasing			decreasing
	PRDX4	PTGS1		decreasing				decreasing
	PRDX4	VKORC1		decreasing				decreasing
	CCT2	NASP		decreasing				decreasing
	CCT2	EIF2S2		decreasing				decreasing
	CCT2	HSPA4		decreasing				decreasing
	CCT2	MIR21		decreasing				decreasing
	CCT2	VMP1		decreasing				decreasing
	GNL2	PTRH2		decreasing				decreasing
	GLRX2	PGM1		decreasing				decreasing
	PGM1	USP25		decreasing				decreasing
	BCAS2	NASP		decreasing				decreasing
	NASP	RFC3		decreasing				decreasing
	HSPA4	NASP		decreasing				decreasing
	NASP	PRPF4		decreasing				decreasing
	DNAJC2	NASP		decreasing				decreasing
	ENY2	NASP		decreasing				decreasing
	IDH3A	PTGS1		decreasing				decreasing
	IDH3A	VKORC1		decreasing				decreasing
	DPH3	IDH3A		decreasing				decreasing
	GPI	PLTP			increasing			decreasing
	PLTP	TUBB3	decreasing		decreasing			decreasing
	COPS8	MAPK6		decreasing				decreasing
	COPS8	GOLT1B		decreasing				decreasing
	RFC3	TAF9		decreasing				decreasing
	IFT57	TAF9		decreasing				decreasing
	RPF1	TAF9			decreasing			decreasing
	MRPL42	TAF9		decreasing	decreasing			decreasing
	NUP93	PSMA4		decreasing				decreasing
	APOBEC3G	NUP93		decreasing				decreasing
	NUP93	XRCC5		decreasing				decreasing
	MRPL13	NUP93		decreasing				decreasing
	EIF3M	SNRPB2		decreasing				decreasing
	EIF3M	XRCC5		decreasing				decreasing
	CDK4	RFC4			decreasing			decreasing
	CDK4	SNRPB			decreasing			decreasing
	RAP1A	TPRKB			decreasing			decreasing
	DDX21	RGS2			decreasing			decreasing
	BASP1	VMP1	increasing					decreasing
	XRCC5	YIF1A		decreasing				decreasing
	NDUFC2/KCTD14	YIF1A			decreasing			decreasing
	EIF3J	RANBP1		decreasing				decreasing
	GAPDH	RANBP1	increasing					decreasing
	ATP2B1	SLC2A3			decreasing			decreasing
	MIR21	SLC2A3		decreasing				decreasing
	SLC2A3	VMP1		decreasing				decreasing
	HAT1	SNRPB2		decreasing				decreasing
	SNRPB2	WBSCR22		decreasing				decreasing
	NDUFC2/KCTD14	SNRPB2		decreasing				decreasing
	SNRPB2	TPRKB		decreasing	decreasing			decreasing
	RAPGEF2	SSFA2		decreasing				decreasing
	GPR65	SSFA2		decreasing	increasing			decreasing
	AIMP1	SUPT16H		decreasing				decreasing
	APPBP2	HSPA13	increasing					decreasing
	APPBP2	CRADD			decreasing			decreasing
	APPBP2	GRPEL1			decreasing			decreasing
	APPBP2	SLC25A32	decreasing		decreasing			decreasing
	APOLD1	ARL3		decreasing				decreasing
	APOBEC3G	PSMB10		decreasing				decreasing
	GLRX	PSMB10		decreasing				decreasing
	ANAPC10	PSMB10		decreasing	decreasing			decreasing
	CTDSP2	INPP5K			increasing			decreasing
	SACM1L	TMBIM1			decreasing			decreasing
	OSBPL11	SACM1L			decreasing			decreasing
	ABCC1	APOBEC3G		decreasing				decreasing
	HSPE1/MOB4	PFDN2		decreasing				decreasing
	ALOX5	NAGA	decreasing					decreasing
	LSM6	NAGA			decreasing			decreasing
	GLRX	NAGA		decreasing				decreasing
	HLTF	ORC5	decreasing					decreasing
	HLTF	SMC3			increasing			decreasing
	HLTF	ZNF32		decreasing				decreasing
	HLTF	PREB		decreasing				decreasing
	HLTF	TMEM126B		decreasing				decreasing
	BCAS2	MAPK6		decreasing				decreasing
	BCAS2	TCP1			decreasing			decreasing
	BCAS2	NFKB1			decreasing			decreasing
	BCAS2	RRS1		decreasing				decreasing
	BCAS2	MAK16		decreasing				decreasing
	BCAS2	GRPEL1		decreasing				decreasing
	BCAS2	CHORDC1		decreasing				decreasing
	BCAS2	MIR21		decreasing				decreasing
	BCAS2	VMP1		decreasing				decreasing
	BCAS2	SLC25A32		decreasing				decreasing
	BCAS2	ZNF131		decreasing				decreasing
	BCAS2	GOLT1B		decreasing				decreasing
	BCAS2	MYO5A		decreasing				decreasing
	ARL13B	BCAS2		decreasing				decreasing
	PAPSS2	RAB11FIP1			decreasing			decreasing
	ANAPC10	MTIF2		decreasing				decreasing
	METTL5	MTIF2		decreasing				decreasing
	MTIF2	TMEM126B		decreasing				decreasing
	GPR65	RAPGEF2		decreasing				decreasing
	HAT1	IFT57		decreasing				decreasing
	KDM4A	ORC5		increasing				decreasing
	HS2ST1	ZDHHC2		decreasing				decreasing
	DTWD1	SLC35A1		decreasing				decreasing
	GMDS	SNRPE			decreasing			decreasing
	LST1	RPS6KA1	increasing					decreasing
	RAB11FIP1	RPS6KA1	increasing					decreasing
	PSMA4	RFC4		decreasing				decreasing
	ERP44	PSMA4		decreasing				decreasing
	ATP5C1	PSMA4		decreasing				decreasing
	NAGK	PSMA4		decreasing				decreasing
	MRPS30	PSMA4		decreasing				decreasing
	PSMA4	UCHL5		decreasing				decreasing
	PSMA4	TMEM126B		decreasing				decreasing
	ASUN	PSMA4		decreasing				decreasing
	ARHGEF2	CTDSP2	decreasing					decreasing
	OSBPL11	SLCO2B1		decreasing				decreasing
	CEP57	CREBRF		decreasing				decreasing
	CLEC2B	STX4			decreasing			decreasing
	ALG8	ATP5F1		decreasing				decreasing
	ALG8	RPF1		decreasing				decreasing
	ABHD5	FCGR2A			decreasing			decreasing
	CYCS	NFIL3		decreasing				decreasing
	ATP2B1	NFIL3			decreasing			decreasing
	NFIL3	RRS1		decreasing				decreasing
	MAK16	NFIL3		decreasing				decreasing
	MIR22HG	NFIL3			decreasing			decreasing
	MIR21	NFIL3		decreasing				decreasing
	NFIL3	VMP1		decreasing				decreasing
	MYO5A	NFIL3			decreasing			decreasing
	ZEB2	ZNF573		decreasing				decreasing
	ALOX5	NDUFB5		decreasing				decreasing
	LAMTOR3	NDUFB5		decreasing				decreasing
	NDUFB5	OSBPL11		decreasing				decreasing
	FIG4	LTA4H			decreasing			decreasing
	FIG4	SLC15A3		decreasing				decreasing
	FIG4	TLR7		decreasing				decreasing
	FIG4	ZYG11B	decreasing					decreasing
	DST	KAT2B		decreasing				decreasing
	DTWD1	KAT2B		decreasing				decreasing
	GAB2	OSBPL11			decreasing			decreasing
	NUDT21	RAB11FIP2		increasing				decreasing
	ATXN3	RAB11FIP2			increasing			decreasing
	ATP5C1	RFC4		decreasing				decreasing
	MRPL13	RFC4		decreasing				decreasing
	ASUN	RFC4		decreasing				decreasing
	RFC3	UQCRFS1		decreasing				decreasing
	PAK1IP1	RFC3			decreasing			decreasing
	GAPDH	RFC3			decreasing			decreasing
	BACH1	SECTM1			increasing			decreasing
	BACH1	TREM1			decreasing			decreasing
	APOBEC3G	TYMP			decreasing			decreasing
	APOBEC3G	IDH2		decreasing				decreasing
	APOBEC3G	MRPS30		decreasing				decreasing
	CLEC2B	IFI6			decreasing			decreasing
	IFI6	TREM2		decreasing				decreasing
	GALC	IDI1		decreasing				decreasing
	ALOX5	GLRX			decreasing			decreasing
	ALOX5	OSBPL11		decreasing	decreasing			decreasing
	ALOX5	SNX10		decreasing	decreasing			decreasing
	LRRC40	RAD1		decreasing				decreasing
	NME3	ST6GALNAC2			decreasing			decreasing
	ALAS1	TYMP			decreasing			decreasing
	NAGK	TYMP			decreasing			decreasing
	CREBRF	NME3		decreasing				decreasing
	ABCB1	PLN			increasing			decreasing
	PLN	SH3BP2			increasing			decreasing
	LYVE1	PLN		decreasing				decreasing
	CYP3A4	ORC5			decreasing			decreasing
	ORC5	PRKRIR		decreasing				decreasing
	ORC5	TMEM126B		decreasing				decreasing
	KLHL7	ORC5		decreasing				decreasing
	CREBRF	DOCK4		decreasing				decreasing
	DOCK4	DTWD1		decreasing				decreasing
	GLRX	LSM6		decreasing				decreasing
	HCK	LSM6			decreasing			decreasing
	LAMTOR3	LSM6		decreasing				decreasing
	FH	XRCC4		decreasing				decreasing
	ALAS1	CCR1			decreasing			decreasing
	CCR1	LPAR6			increasing			decreasing
	ASUN	CCR1			decreasing			decreasing
	B3GNT2	CSF2RB			decreasing			decreasing
	HCAR3	IDI1		decreasing				decreasing
	CLEC7A	HCAR3			decreasing			decreasing
	MAPK6	PER2		decreasing				decreasing
	GADD45B	PER2	decreasing					decreasing
	PER2	ZNF131		decreasing				decreasing
	DDX21	PER2		decreasing				decreasing
	NMD3	PER2		decreasing				decreasing
	ACAT1	TLR7		decreasing				decreasing
	ACAT1	NUDT21		decreasing				decreasing
	ACAT1	DOCK11		decreasing				decreasing
	ACAT1	ATXN3		decreasing				decreasing
	ALAS1	OASL			decreasing			decreasing
	ALAS1	ERP44			decreasing			decreasing
	ALAS1	FCGR1A			decreasing			decreasing
	ALAS1	FCGR1C			decreasing			decreasing
	AADAC	AMHR2			increasing			decreasing
	CYP3A4	ZNF573			decreasing			decreasing
	CNBP	MRPL42		decreasing				decreasing
	ADRB2	TLR7			increasing			decreasing
	KLHL24	LOC101060747			decreasing			decreasing
	KLHL24	PDPK1			decreasing			decreasing
	GLRX	LST1			decreasing			decreasing
	GLRX	SNX10		decreasing				decreasing
	GLRX	RAB11FIP1		decreasing				decreasing
	CNOT7	GLRX		decreasing				decreasing
	SERINC1	SLK		decreasing	decreasing			decreasing
	SLK	YTHDC1		decreasing	decreasing			decreasing
	MAPK6	SRSF3		decreasing				decreasing
	CYCS	MAPK6		decreasing				decreasing
	GRPEL1	MAPK6		decreasing				decreasing
	ENY2	MAPK6			decreasing			decreasing
	CHORDC1	MAPK6		decreasing				decreasing
	MAPK6	MIR21		decreasing				decreasing
	MAPK6	VMP1		decreasing				decreasing
	MAPK6	SLC25A32		decreasing				decreasing
	KLF6	MAPK6		decreasing				decreasing
	KCNA3	PIAS1		decreasing				decreasing
	KCNA3	SYNRG	decreasing					decreasing
	PITX2	POSTN		decreasing				decreasing
	MRPL13	WBSCR22		decreasing				decreasing
	ANAPC10	ERP44		decreasing				decreasing
	ANAPC10	ORC3		decreasing				decreasing
	ANAPC10	TMEM126B		decreasing				decreasing
	HCK	USP25			decreasing			decreasing
	GPI	SLC1A4	decreasing					decreasing
	GPI	VKORC1	increasing		increasing			decreasing
	APEX1	XRCC5		decreasing				decreasing
	PSMD14	XRCC5		decreasing				decreasing
	RRP36	XRCC5		decreasing				decreasing
	SERINC1	ZMYM6NB		decreasing				decreasing
	DST	SERINC1	increasing	decreasing				decreasing
	MAK16	SRSF3		decreasing				decreasing
	GRPEL1	SRSF3		decreasing				decreasing
	ENY2	SRSF3		decreasing				decreasing
	APOLD1	SRSF3	decreasing	decreasing	decreasing			decreasing
	GOLT1B	SRSF3		decreasing	decreasing			decreasing
	DDX21	SRSF3		decreasing				decreasing
	HN1L	PA2G4	decreasing					decreasing
	EIF2S2	HSPA4		decreasing				decreasing
	EIF2S2	EIF3J		decreasing				decreasing
	EIF2S2	NFKB1		decreasing				decreasing
	ATP2B1	EIF2S2		decreasing	increasing			decreasing
	DNAJC15	EIF2S2		decreasing				decreasing
	EIF2S2	ENY2		decreasing				decreasing
	EIF2S2	SURF4		decreasing				decreasing
	IRS2	TSC22D3	decreasing					decreasing
	LTA4H	RDX		decreasing				decreasing
	LTA4H	SNX10			decreasing			decreasing
	LTA4H	ZYG11B		decreasing				decreasing
	DPH3	SRP72		decreasing				decreasing
	EIF3J	HSPA4		decreasing				decreasing
	DNAJC15	HSPA4		decreasing				decreasing
	ENY2	HSPA4		decreasing				decreasing
	HSPA4	MIR21		decreasing				decreasing
	HSPA4	VMP1		decreasing				decreasing
	IDI1	SLC2A14		decreasing				decreasing
	CYCS	PRPF4		decreasing				decreasing
	CYCS	GRPEL1		decreasing	decreasing			decreasing
	CYCS	MIR21		decreasing				decreasing
	CYCS	VMP1		decreasing				decreasing
	CYCS	SLC25A32		decreasing				decreasing
	CYCS	ZNF131		decreasing				decreasing
	CYCS	DDX21		decreasing	decreasing			decreasing
	PPP4C	UQCRFS1			decreasing			decreasing
	PSMD14	UQCRFS1		decreasing	decreasing			decreasing
	SNRPB	UQCRFS1			decreasing			decreasing
	RRP36	UQCRFS1		decreasing				decreasing
	PPP4C	PSMD14			decreasing			decreasing
	DLD	ERP44		decreasing	decreasing			decreasing
	ERP44	HINT3		decreasing				decreasing
	DNAJC15	EIF3J		decreasing				decreasing
	EIF3J	SURF4		decreasing				decreasing
	CMAS	DLD			decreasing			decreasing
	ARRDC4	DLD		decreasing				decreasing
	PRPF4	RRS1		decreasing				decreasing
	MAK16	PRPF4		decreasing				decreasing
	PRPF4	RNF138		decreasing				decreasing
	MIR21	PRPF4		decreasing				decreasing
	PRPF4	VMP1		decreasing				decreasing
	PRPF4	SLC25A32			decreasing			decreasing
	PRPF4	SLC2A14		decreasing				decreasing
	GRPEL1	NFKB1			decreasing			decreasing
	NFKB1	RNF138		decreasing	decreasing			decreasing
	MIR21	NFKB1		decreasing				decreasing
	NFKB1	VMP1		decreasing				decreasing
	ARL13B	NFKB1		decreasing				decreasing
	ATP2B1	NR4A2		decreasing				decreasing
	ATP2B1	SLC2A14		decreasing	decreasing			decreasing
	ATP2B1	KLF6		decreasing				decreasing
	ATP2B1	DDX21	increasing					decreasing
	PRKRIR	TMEM126B		decreasing	decreasing			decreasing
	ANXA3	KLRF1		increasing				decreasing
	CLEC2B	TMX1		decreasing				decreasing
	MAK16	RRS1		decreasing				decreasing
	RRS1	SLC25A32		decreasing				decreasing
	GOLT1B	RRS1		decreasing				decreasing
	DDX21	RRS1		decreasing				decreasing
	FCGR1A	IL10RB		decreasing				decreasing
	FCGR1C	IL10RB		decreasing				decreasing
	ABCB1	TSPAN2			increasing			decreasing
	APEX1	SEC61A1	decreasing					decreasing
	APEX1	UCHL5		decreasing				decreasing
	ECHDC1	ORC3	decreasing					decreasing
	INADL	ORC3	increasing					decreasing
	NUDT21	ORC3		decreasing				decreasing
	METTL2A	ORC3		decreasing				decreasing
	ATP5F1	MAGOH		decreasing				decreasing
	MAGOH	NDUFC2/KCTD14		decreasing				decreasing
	MYOZ2	SH3BP2			increasing			decreasing
	GRPEL1	MAK16		decreasing				decreasing
	DNAJC2	MAK16		decreasing				decreasing
	MAK16	RNF138		decreasing				decreasing
	MAK16	SLC25A32	increasing					decreasing
	GOLT1B	MAK16		decreasing				decreasing
	DDX21	MAK16		decreasing				decreasing
	GAPDH	MAK16			decreasing			decreasing
	ATP5F1	METTL5		decreasing	decreasing			decreasing
	ARL6IP1	SLC2A14			decreasing			decreasing
	LRPPRC	PSMD14		decreasing				decreasing
	MRPS30	PSMD14		decreasing				decreasing
	MPRIP	NRP1		decreasing				decreasing
	DPH3	NRP1		decreasing				decreasing
	RDX	USP25		decreasing				decreasing
	ATF1	RDX		decreasing				decreasing
	MPP5	RDX		decreasing				decreasing
	ENY2	GRPEL1		decreasing				decreasing
	CHORDC1	GRPEL1		decreasing				decreasing
	GRPEL1	MIR21		decreasing				decreasing
	GRPEL1	VMP1		decreasing				decreasing
	DNAJC2	RNF138		decreasing	decreasing			decreasing
	DNAJC2	MIR21		decreasing				decreasing
	DNAJC2	VMP1		decreasing				decreasing
	MIF	SNRPB		increasing				decreasing
	FEM1C	NMD3			decreasing			decreasing
	ATP5C1	MRPL13		decreasing	decreasing			decreasing
	ATP5C1	UCHL5		decreasing				decreasing
	IGHD	TIGD6			increasing			decreasing
	DPEP2	ZMYM6NB		decreasing				decreasing
	MPP5	ZMYM6NB		decreasing				decreasing
	ATXN3	ZMYM6NB		decreasing				decreasing
	SLC15A3	TNFSF10	increasing					decreasing
	LAMTOR3	LST1			decreasing			decreasing
	LST1	SNX10			decreasing			decreasing
	DDX21	MIR22HG			decreasing			decreasing
	MPRIP	VKORC1		decreasing				decreasing
	MIR21	NR4A2		decreasing				decreasing
	NR4A2	VMP1		decreasing				decreasing
	MYO5A	NR4A2			decreasing			decreasing
	FCGR1A	LAMTOR3			decreasing			decreasing
	FCGR1C	LAMTOR3			decreasing			decreasing
	SH3BP2	TSPAN2			increasing			decreasing
	B3GALT2	CYSLTR1			increasing			decreasing
	NUDT21	ZNF573		decreasing				decreasing
	CHPT1	TMBIM1		decreasing				decreasing
	OSBPL11	PIAS1			increasing			decreasing
	ENY2	MIF		decreasing				decreasing
	MMADHC	NOC3L		decreasing				decreasing
	HSD17B11	MBIP		decreasing				decreasing
	MRPL13	UCHL5		decreasing				decreasing
	IFT57	RPF1		decreasing				decreasing
	NDUFC2/KCTD14	PSENEN		increasing				decreasing
	BLOC1S4	UBR7		decreasing				decreasing
	ARRDC4	CMAS		decreasing				decreasing
	CFL2	NFYB		increasing				decreasing
	MRPS30	NAGK		decreasing				decreasing
	OSBPL11	SNX10		decreasing				decreasing
	OSBPL11	TLR7		decreasing				decreasing
	AP1S2	OSBPL11		decreasing	increasing			decreasing
	ASUN	MRPS30		decreasing				decreasing
	SNX10	USP25		decreasing				decreasing
	MBIP	ZDHHC2		decreasing				decreasing
	ENY2	MIR21		decreasing				decreasing
	ENY2	VMP1		decreasing				decreasing
	ENY2	SURF4		decreasing				decreasing
	DDX21	ENY2			decreasing			decreasing
	BORA	LPAR6		decreasing				decreasing
	RNF138	SLC25A32		decreasing				decreasing
	RNF138	SLC2A14		decreasing				decreasing
	DDX21	RNF138			decreasing			decreasing
	METTL5	RPAP3		decreasing				decreasing
	GAR1	NOC3L		decreasing				decreasing
	FAR1	NOC3L		decreasing				decreasing
	APOLD1	GAR1		decreasing				decreasing
	FAM35A	PDLIM2			decreasing			decreasing
	RNF219	SLC15A3			decreasing			decreasing
	HPS3	RNF219	increasing	decreasing				decreasing
	CHPT1	DPEP2		decreasing				decreasing
	DPEP2	PIK3IP1	increasing					decreasing
	CREBRF	DPEP2		decreasing				decreasing
	DPEP2	DTWD1			increasing			decreasing
	DPEP2	MTM1		decreasing	increasing			decreasing
	ASUN	BORA			decreasing			decreasing
	SLC15A3	SYNRG			increasing			decreasing
	METTL5	UCHL5		decreasing				decreasing
	CYSLTR1	P2RY13			increasing			decreasing
	CYSLTR1	TLR7			increasing			decreasing
	ALPK3	DNASE2B			increasing			decreasing
	ANKRD36B	CPPED1			increasing			decreasing
	ATXN3	TIGD6			increasing			decreasing
	MIR21	SLC25A32		decreasing				decreasing
	MIR21	SLC2A14		decreasing				decreasing
	DDX21	MIR21		decreasing				decreasing
	KLHL15	MIR21		decreasing				decreasing
	SLC25A32	VMP1		decreasing				decreasing
	SLC2A14	VMP1		decreasing				decreasing
	DDX21	VMP1		decreasing				decreasing
	KLHL15	VMP1		decreasing				decreasing
	NUDT21	TMEM126B		decreasing	decreasing			decreasing
	CYSLTR1	TMEM126B		decreasing				decreasing
	ACAD8	NUDT21		decreasing				decreasing
	GIMAP1/GIMAP5	TNS1			increasing			decreasing
	DDX21	SLC2A14		decreasing				decreasing
	GOLT1B	NMD3			decreasing			decreasing
	ECHDC1	ZDHHC2		decreasing				decreasing
	KLF6	SLC38A2		decreasing				decreasing
	NUDT21	TMEM9	decreasing					decreasing
	CNOT7	ECHDC1		decreasing				decreasing
	AGPS	CHURC1	increasing					decreasing
	ARL13B	KLF6		decreasing				decreasing
	KLF6	NMD3		decreasing				decreasing
	AGPS	NUDT21			decreasing			decreasing
	ARRDC4	NUDT21		decreasing				decreasing
	OTUD1	PLEKHM3	decreasing					decreasing
	ATXN3	DOCK11		decreasing				decreasing
	RASGEF1A	SKIV2L2		decreasing				decreasing
	CHEK1	TTK			increasing			increasing
	DOCK4	SLK		decreasing					decreasing
	CD14	GPR65			decreasing				increasing
	FAM49A	SLCO2B1		decreasing					increasing
	LYVE1	S1PR1			increasing				increasing
	FBXO5	TTK		increasing					increasing
	CSF2RB	LST1			decreasing				increasing
	DPEP2	FAM49A		decreasing					increasing
	GPR65	LST1			decreasing				increasing
	FCGR1A	LST1	decreasing		decreasing				increasing
	FCGR1C	LST1	decreasing		decreasing				increasing
	FCGR1A	GPR65			decreasing				increasing
	FCGR1C	GPR65			decreasing				increasing
	BORA	FBXO5			decreasing				increasing

## Sheet: PPI network
	gene1	gene2
	RB1	CUX1
	DBF4	MCM2
	ORC5	MCM2
	CCND3	EIF3K
	CSRP1	CSRP1
	NR3C1	ECD
	KRT18	CBL
	KRT18	DNAJB6
	NFKB1	LYL1
	ALOX5	COTL1
	XRCC5	XRCC6
	NRAS	RAP1GDS1
	LSM8	PGD
	PDPK1	PRKCZ
	RB1	TRAP1
	RB1	THOC1
	CD27	SIVA1
	ITGA1	BIN1
	ITGA4	EED
	PDPK1	PRKCI
	ID1	CASK
	LRPPRC	UXT
	TIMM8A	STAM
	RPGR	RPGRIP1
	RPGR	PDE6D
	PTRH2	AES
	LSM8	IGHMBP2
	PIAS1	STAT1
	LSM6	SNRPD2
	LSM8	SNRPD1
	CACYBP	SKP1
	PPP1R15A	BAG1
	PGR	UBE3A
	LSM8	GTF2I
	LSM8	TALDO1
	NEDD4	UBE2D2
	MAGOH	RBM8A
	HNRNPAB	TP63
	NEDD9	SMAD3
	SRRM2	PNN
	AP1S2	AP1G1
	AP1S2	AP1G2
	COPG1	COPG2
	PRDX4	PRDX4
	OSTM1	RGS17
	OSTM1	RGS20
	LSM2	LSM8
	LSM2	LSM3
	LSM2	LSM7
	LSM6	MCRS1
	LSM6	POLD2
	LSM8	COL23A1
	LSM8	DBF4
	LSM8	KCTD3
	LSM8	EXOSC6
	LSM8	DCP1A
	LSM8	THUMPD3
	LRPPRC	MAP1S
	LRPPRC	CECR2
	LRPPRC	HEBP2
	NEDD9	ITCH
	PER2	CRY1
	MCM4	CDC7
	SORT1	GGA2
	COPG1	COPZ1
	COPG1	COPZ2
	EVL	DNMBP
	CDK14	SEPT8
	GORASP2	TSC22D4
	CEBPG	MLLT6
	ASUN	ZNF655
	NFYB	DRAP1
	MBIP	CEP63
	RCBTB2	COPS4
	KRT18	TUBGCP4
	XRCC4	IFFO1
	RBL1	BEGAIN
	APPBP2	MUL1
	MBIP	MBIP
	H3F3B	EHMT2
	APPBP2	EID3
	MIF	GORASP2
	SRGN	SGTA
	STX4	VAMP4
	APPBP2	MFSD3
	NUDT21	NIF3L1
	CDK4	CDKN2D
	NASP	HIST1H3G
	RCBTB2	RCBTB2
	MBIP	NDEL1
	DARS	AIMP2
	GMDS	GMDS
	APPBP2	WDR24
	NUDT21	CPSF7
	MTMR9	MTMR9
	MBIP	DGCR6L
	KLF6	EHMT2
	NME3	SGTA
	APPBP2	ZCCHC12
	APPBP2	WNT5B
	NAGK	LNX1
	KRT18	LDOC1
	KRT18	EXOC8
	CCND3	DTNBP1
	DDX39A	SARNP
	CCND3	EFEMP2
	RNF138	C6orf165
	ARL6IP1	INPP5K
	APPBP2	RRS1
	KRT18	CCDC85B
	STX4	VAMP3
	NAGK	NAGK
	CKS2	TSC22D4
	MLLT3	APPBP2
	NUDT21	CPSF6
	TPRKB	TP53RK
	TSC22D3	PLEKHF2
	TAF9	DRAP1
	RGS2	NINL
	MBIP	PLEKHF2
	DR1	POLE3
	CDK4	VTA1
	NASP	HIST2H3C
	BSG	PDLIM7
	NAGK	CCDC158
	APPBP2	TBL3
	DPY30	DYDC1
	HSPA13	UBQLN1
	MBIP	CSRP2BP
	CEBPG	POLR2M
	NFKBIA	POM121
	ETF1	KEAP1
	APPBP2	KIF6
	KRT18	HGS
	KRT18	NME7
	APPBP2	CHMP5
	CCND3	MAF1
	TSC22D3	HPCAL4
	DPY30	DPY30
	APPBP2	SYT11
	NASP	HIST1H3H
	NUDT21	NUDT21
	MBIP	LMO3
	STX4	NAPA
	PRKCZ	PARD6A
	PSMC2	PSMD5
	RFC4	RFC5
	CCND3	CDKN1B
	CDK4	CDKN2B
	CCND3	CDKN1A
	CCND3	CDK4
	CEBPG	DDIT3
	CCND3	MCM10
	GLRX	ATP7A
	GLRX	ATP7B
	XRCC4	NHEJ1
	XRCC4	XRCC4
	XRCC4	LIG4
	PMAIP1	BAX
	PMAIP1	MCL1
	LUM	ACAN
	DSN1	NSL1
	DSN1	CASC5
	DSN1	MIS12
	DSN1	CBX3
	DSN1	PMF1
	DSN1	CBX5
	MPRIP	PPP1R12C
	BTG2	CNOT1
	MLF2	MMS19
	SNRPB	PRPF8
	RUVBL1	RUVBL2
	EIF3A	EIF3L
	PPP4C	SMEK1
	SNRPB	SNRNP200
	RUVBL1	C2orf44
	PPP4C	TIPRL
	PPP4C	SMEK2
	EIF3A	EIF3E
	CNBP	IGF2BP1
	CNBP	RPL3
	CDK4	CDC37
	CNBP	HNRNPC
	EIF3A	EIF3H
	SNRPB	KHK
	CDK4	CDKN2A
	EIF3A	EIF3I
	EIF3A	EIF3F
	BSG	RFXANK
	EIF3A	EIF3K
	CNBP	PURA
	BZW1	BZW2
	PPP4C	PPP4R1
	SNRPB	DYNC1H1
	EIF3A	EIF3M
	BZW1	PSTPIP1
	RUVBL1	FDFT1
	EIF3A	EIF3D
	CNBP	RPS3A
	MLF2	BAG2
	CNBP	DHX9
	BZW1	KDELR1
	CNBP	HNRNPAB
	CDK4	CDKN2C
	CDK14	IGHA2
	MLF2	AIFM1
	BZW1	EDEM1
	BSG	RANBP3
	SNRPB	SART3
	CNBP	RPL34
	PPP4C	PPP2R1A
	SNRPB	GEMIN4
	BZW1	CMYA5
	RUVBL1	E2F7
	CNBP	IGF2BP3
	MLF2	ABCD3
	MLF2	RGS20
	BZW1	DCTN1
	MLF2	CIAO1
	SNRPB	EFTUD2
	MLF2	FAM96B
	BZW1	MAGI1
	DOCK4	HNRNPL
	GAPDH	QRICH2
	BTG2	CNOT6L
	BSG	ATXN10
	CDK4	SMC3
	MLF2	PMVK
	CNBP	BRIX1
	BZW1	PREX1
	PPP4C	PPP2CB
	CNBP	RPL23A
	CNBP	RBMX
	PPP4C	PPP4R2
	CDK4	RPRM
	GAPDH	TXN
	SNRPB	HTATSF1
	CNBP	HNRNPR
	CNBP	RPL31
	CNBP	RPL35A
	CNBP	RPS16
	CNBP	APOBEC3C
	CDK4	DBNL
	CDK4	GEMIN4
	CNBP	RPA3
	CNBP	RPL36
	PPP4C	CCDC6
	CDK4	UBXN1
	CDK4	SMC1A
	CNBP	RPS19
	PPP4C	BAG6
	CNBP	ERH
	CDK4	LYN
	CNBP	EBNA1BP2
	CNBP	HNRNPUL1
	CNBP	SYNCRIP
	NFKB1	COPB2
	NFKB1	REL
	NFKB1	SPAG9
	NFKB1	NFKB2
	NFKB1	RELA
	NFKB1	KPNA3
	NFKB1	NFKB1
	NFKB1	RELB
	RGS2	IBTK
	RGS2	EIF3E
	RUVBL1	DPCD
	CNBP	HNRNPA3
	CNBP	RSL1D1
	CNBP	DAP3
	NR3C1	RAD9A
	ABL1	PTPN6
	ABL1	RB1
	ABL1	BRCA1
	CHEK1	CDC25A
	CHEK1	CSNK2A1
	TFAP2A	TP53
	HDAC2	KDM1A
	HDAC2	HMG20B
	RB1	BAG1
	ABL1	BCR
	TFAP2A	APC
	JUN	AR
	ABL1	ABL1
	LMO4	LDB1
	ABL1	PIK3R1
	RB1	RBBP8
	RB1	HDAC1
	CHEK1	SFN
	CHEK1	CDKN1A
	CHEK1	TP53
	ABL1	ABI2
	CHEK1	BLM
	CHEK1	XIAP
	RB1	AR
	JUN	ATF2
	ABL1	ABL2
	ABL1	RAD51
	RB1	NCOA6
	GADD45B	MAP3K5
	ABL1	ATM
	TFAP2A	CTNNB1
	LMO4	BRCA1
	ABL1	CREB1
	GADD45B	GADD45GIP1
	ABL1	CRKL
	LMO4	RBBP8
	LMO4	DEAF1
	CHEK1	PRKDC
	ABL1	JAK1
	GADD45B	MAP2K7
	NFKB1	TP53BP1
	NFKB1	IKBKG
	NFKB1	TBK1
	NFKB1	TNIP2
	NFKB1	TNIP3
	HDAC2	PHF21A
	NFKB1	RSF1
	PRKCD	RASGRP3
	STX4	TXLNB
	YTHDC1	ABL1
	ANAPC10	SMAD2
	ANAPC10	SMAD3
	BLOC1S4	BLOC1S6
	BLOC1S4	SNAPIN
	BLOC1S4	BLOC1S2
	FOXO3	SMAD4
	PRKCZ	WWC1
	ID1	MYOD1
	SDCBP	ULK1
	SDCBP	RAB5A
	SORT1	NGF
	MED6	MED15
	MED6	CDK8
	ARHGEF2	YWHAQ
	LIN7A	CASK
	LIN7A	DLG1
	PIAS1	DNMT3A
	MYO5A	MLPH
	PIAS1	STAB2
	PRKCZ	FEZ2
	EHBP1	EHD2
	TREM1	TREM1
	KAT2B	ARNTL
	KAT2B	CLOCK
	NPAS2	NCOA3
	NPAS2	EP300
	NPAS2	KAT2B
	NPAS2	CREBBP
	CCND3	AKAP8
	PFDN2	VBP1
	RGS2	PRKG1
	DST	DCTN1
	CDC5L	PLRG1
	NFKB1	KLF5
	PSENEN	NCSTN
	PSENEN	APH1A
	PSENEN	PSEN1
	HCK	RAPGEF1
	NR3C1	JUN
	NR3C1	STAT3
	EIF3A	EIF3B
	EIF3A	EIF3G
	EIF3A	EIF3J
	EIF3A	EIF3C
	HSPA4	TTC1
	HSPA4	HSPBP1
	HSPA4	DNAJB1
	HDAC2	CDYL
	RBL1	MYBL2
	RBL1	CDKN1C
	ATXN3	VCP
	PPARD	HDAC4
	PPARD	HDAC3
	HDAC2	SIN3A
	CDC5L	TTF2
	MSX2	CEBPA
	NR3C1	NCOA3
	NR3C1	SMARCA4
	NR3C1	SMARCC1
	NR3C1	SMARCD1
	NR3C1	SMARCE1
	NR1I2	NCOA1
	NEDD4	CBLB
	NEDD4	PMEPA1
	ABL1	GPX1
	PRKCZ	ADAP1
	MTMR9	MTMR7
	MTMR9	MTMR6
	GAPDH	STIP1
	GAPDH	NPAT
	GAPDH	POU2F1
	RGS2	GNA15
	RGS2	GNAQ
	CIB1	PTK2
	NUDC	PLK1
	RAP1A	TSC2
	CDK5	LMTK2
	CDK5	NES
	RPS6KA1	MAPK3
	RPS6KA1	MAPK1
	STX4	STXBP5
	STX4	STXBP3
	STX4	SNAP23
	MYLIP	CNPY2
	MYLIP	MYLIP
	OSTM1	RGS19
	OSTM1	GPSM1
	GAB2	ARHGAP32
	ABL1	CAT
	MLLT3	BCOR
	NR3C1	NRIP1
	MCM4	MCM8
	RFC3	PCNA
	RFC3	CHTF18
	CHEK1	CLSPN
	SMC3	SMC1A
	SMC3	SYCP3
	SMC3	REC8
	CHEK1	XRCC6
	CHEK1	XRCC5
	COL1A1	IGFBP3
	NEDD4	SGK1
	PPP1R15A	HSPA8
	PPP1R15A	PPP1CA
	NMD3	XPO1
	CTDSP2	POLR2A
	RB1	CBX1
	MCM4	MCM2
	MCM4	MCM6
	MCM4	MCM7
	UBE3C	CAND2
	PA2G4	HDAC2
	RB1	PELP1
	PGR	KLF9
	KLF9	PGR
	HMGA1	SP1
	HMGA1	CEBPB
	STX4	VAPB
	PRKCD	PLSCR3
	RAB8B	CDH1
	RAB8B	CDH2
	RAB8B	TES
	RAB8B	CTNNB1
	RAB8B	JUP
	RAB8B	TJP1
	RAB8B	ITGB1
	RAB8B	VIM
	RAB8B	OCLN
	RAB8B	TUBG1
	RAB8B	ACTB
	RAB8B	PXN
	RAB8B	TUBA1A
	RAB8B	TUBB
	YEATS4	TACC2
	TACC2	YEATS4
	TACC2	SMARCB1
	RPS6KA1	YWHAB
	JUN	RFWD2
	ORC3	ORC2
	ORC3	ORC5
	ORC3	ORC6
	ORC5	ORC1
	ORC5	ORC2
	ORC5	ORC3
	ORC5	ORC4
	ORC5	ORC5
	ORC5	ORC6
	MCM4	MCM4
	MCM4	ORC1
	MCM4	ORC2
	MCM4	ORC3
	MCM4	ORC4
	MCM4	ORC5
	MCM4	ORC6
	ORC3	MCM4
	ORC3	MCM7
	ORC5	MCM3
	ORC5	MCM4
	ORC5	MCM7
	DBF4	ORC1
	DBF4	ORC2
	DBF4	ORC5
	DBF4	ORC6
	DBF4	MCM3
	DBF4	MCM4
	DBF4	MCM7
	MCM4	RPA1
	DBF4	ORC4
	NFKB1	HMGB1
	TFAP2A	DEK
	NR3C1	DAXX
	RB1	PIK3R3
	TFAP2A	CITED2
	HDAC2	CHD3
	HDAC2	CHD4
	HDAC2	MTA1
	HDAC2	MTA2
	HDAC2	RBBP4
	HDAC2	RBBP7
	HDAC2	ZMYM3
	HDAC2	ZMYM2
	HDAC2	GSE1
	HDAC2	GTF2I
	HDAC2	HDAC1
	HDAC2	HDAC2
	NFKBIA	PIR
	NFKBIA	BARD1
	HDAC2	SETDB1
	HDAC2	YY1
	RB1	PPARG
	RB1	RBBP4
	RB1	E2F1
	NFKB1	TAB2
	NFKBIA	RELA
	RB1	MORF4L1
	RB1	MRFAP1
	HDAC2	HSPA4
	HSPA4	HDAC1
	HSPA4	HDAC2
	HDAC2	TOP2B
	HDAC2	TOP2A
	KAT2B	YY1
	HDAC2	SNW1
	RUVBL1	CTNNB1
	RUVBL1	TBP
	RUVBL1	LEF1
	HDAC2	DNMT1
	HDAC2	HDAC10
	HSPD1	HIST2H2BE
	HDAC2	ATR
	HDAC2	RCOR1
	HDAC2	PML
	RB1	BRCA1
	RB1	RBBP7
	KAT2B	TRRAP
	RUVBL1	EP400
	YEATS4	NUMA1
	YEATS4	CEP162
	YEATS4	PFDN1
	YEATS4	TACC1
	NFKB1	HDAC1
	FOS	JUN
	RB1	DNMT1
	HDAC2	RB1
	HDAC2	RBL1
	RB1	HDAC2
	RB1	HDAC3
	RB1	ARID4A
	HDAC2	FKBP3
	YEATS4	MLLT10
	YEATS4	SMARCB1
	HDAC2	MXD1
	PPARD	NCOR2
	PPARD	NCOR1
	PPARD	SPEN
	HDAC2	PPARD
	RBL1	HDAC1
	RB1	SMARCA4
	HDAC2	DAXX
	KLF9	SIN3A
	HDAC2	CABIN1
	HDAC2	VHL
	HDAC2	HIF1AN
	HDAC2	HIF1A
	RUVBL1	TRRAP
	RUVBL1	ACTL6A
	RBL1	E2F5
	KAT2B	TWIST1
	TWIST1	EP300
	TWIST1	KAT2B
	HDAC2	RUNX1T1
	HDAC2	CBFA2T3
	HDAC2	SMC3
	HDAC2	SMARCA5
	RB1	EID1
	RB1	BRF1
	JUN	BCL3
	FOS	BCL3
	NR3C1	MED1
	NR3C1	NCOA1
	NR3C1	NCOA2
	ATF1	CSNK2A1
	ATF1	CSNK2B
	FOS	CSNK2A1
	JUN	CSNK2A1
	KAT2B	CUX1
	PGR	CDC25B
	NR3C1	CREBBP
	KAT2B	HNF1A
	LRRFIP1	FLII
	KAT2B	TCF3
	JUN	CREBBP
	KAT2B	MECOM
	KAT2B	IRF2
	KAT2B	IRF1
	KAT2B	TP53
	KAT2B	MDM2
	KAT2B	CCND1
	KAT2B	NCOA1
	KAT2B	KLF13
	RB1	PRDM2
	RB1	SUV39H1
	RB1	CBX4
	NR3C1	KDM5A
	RB1	VDR
	RB1	KDM5A
	RBL1	KDM5A
	PPP1R15A	SMARCB1
	BTG2	PRMT1
	XRCC5	KAT2A
	HDAC2	EED
	HDAC2	EZH2
	KAT2B	CREBBP
	KAT2B	POLR2A
	KAT2B	SMARCB1
	SRPK1	SRSF1
	PPP1R15A	PPP1CB
	PPP1R15A	PPP1CC
	ETF1	PABPC1
	CNOT7	PABPC1
	DIAPH2	RHOD
	RB1	CCND3
	APOBEC3G	PTN
	ATP5C1	CA12
	ATP5C1	CHMP2B
	ATP5C1	DPP3
	ATP5C1	EGFR
	ATP5C1	ITIH2
	ATP5C1	NDUFB3
	ATP5C1	NGEF
	ATP5C1	GDPD2
	CD81	DLG5
	ENY2	MCM3AP
	DHX34	POLA2
	DPM1	ZBTB16
	EDN1	BAG6
	EIF2S2	PLEKHM1
	BORA	FEZ1
	HSPA4	CDC73
	LSM2	GBP2
	LTA4H	TMEM62
	MCOLN1	TRIM27
	MCOLN1	SLC35E1
	FAM195A	EEF1G
	NDUFA7	PRKAB1
	PMAIP1	ZBTB16
	RASGRP2	PTCHD2
	RGS2	WDR74
	RGS2	LRFN1
	RGS2	NIPSNAP1
	RGS2	VPS29
	RUFY3	UNC119
	RUVBL1	KIAA1377
	SSFA2	LUC7L2
	TNFSF10	ACP5
	TUBB3	SPTSSA
	TUBB3	INSM1
	TUBB3	SEL1L3
	TUBB3	LAPTM4A
	TUBB3	MRPL28
	TUBB3	PHIP
	TUBB3	ROBO1
	UBXN4	TOM1L1
	ALB	LUC7L2
	ANXA3	IGSF21
	ARL6IP1	FBXW7
	ARL6IP1	FDFT1
	ATP5C1	CCND3
	ATP5C1	CCT7
	ATP5C1	ELOF1
	ATP5C1	MED15
	ATP5C1	PJA1
	KLF6	APOM
	KLF6	GTF3C1
	KLF6	PNO1
	KLF6	POLA2
	COX6C	PTN
	CRADD	C14orf1
	CRADD	EEF1A1
	CRADD	CCSER2
	CRADD	LRIF1
	EDN1	COPS6
	EIF2S2	CRMP1
	EIF2S2	KIAA1377
	EIF2S2	ZBTB16
	LSM2	ZBTB16
	MLLT3	RBM48
	MLLT3	EEF1A1
	MLLT3	PTN
	MLLT3	LRIF1
	MRPL42	IKBKAP
	NAP1L5	HAP1
	NAP1L5	KIAA1377
	NAP1L5	LUC7L2
	NAP1L5	MAGEH1
	NAP1L5	PTN
	NASP	LUC7L2
	THOC7	CHD3
	PSMB10	PTN
	RGS2	ARFGAP1
	RGS2	DYNLL1
	RGS2	PARK2
	RGS2	PRKCSH
	SNRPB	C14orf1
	SNRPB	PSMA3
	SNRPD2	KAT5
	TNFSF10	RBM48
	TUBB3	ARHGEF7
	TUBB3	GABARAP
	TUBB3	RILPL2
	UBE2V2	LRIF1
	XRCC4	CHD3
	XRCC4	VIM
	ZEB2	COPS6
	ANXA3	TP53
	ANXA3	UBR1
	ANXA3	UNC119
	ARL3	PDE6D
	ARL3	LRIF1
	ARL3	TLE1
	ARL3	TP53
	ARL3	UBR1
	ARL3	UNC119
	ATP5C1	PNO1
	ATP5C1	POLA2
	ATP5C1	PTN
	CD81	ZBTB16
	CDK4	BAG6
	CDK4	SETDB1
	DKC1	EEF1G
	EIF2S2	APLP1
	EIF2S2	CCDC90B
	MRPL12	MRPL12
	MRPL42	EEF1A1
	MRPS12	C14orf1
	MRPS12	CRMP1
	MRPS12	UNC119
	NAP1L5	KAT5
	NME3	NME2
	RGS2	DDR1
	RGS2	HSPA8
	SNRPD2	EEF1G
	TAF9	RBM48
	TIMP1	RECQL5
	TUBB3	DDX39B
	TUBB3	HEXDC
	TUBB3	KHDRBS1
	TUBB3	TF
	UBE2V2	IGSF21
	ATP5C1	MPP1
	CDK4	CAPNS1
	CKS2	EEF1A1
	CKS2	UNC119
	NUDT21	RBM48
	NUDT21	KIAA1377
	NUDT21	RPLP1
	EIF2S2	TLE1
	EIF2S2	TP53
	EIF2S2	UNC119
	LSM2	C14orf1
	LSM2	CRMP1
	MRPS12	LRIF1
	RGS2	GIT1
	TAF9	EEF1A1
	TIMP1	ECH1
	TIMP1	EEF1B2
	TUBB3	EEF1G
	CSF2RB	PTPN11
	CSF2RB	PTPN6
	NR3C1	MED14
	NR3C1	TSG101
	NR3C1	HSPD1
	NR3C1	RAN
	NR3C1	ARPC5
	IRS2	SOCS1
	CD81	KIT
	COL1A1	ITGA2
	COL1A1	ITGB1
	CDK4	CCND1
	JUN	FOSL1
	JUN	FOS
	CD81	CD9
	WASL	CTTN
	AGPS	GNPAT
	PLN	ATP2A1
	PLN	ATP2A2
	PLN	SLN
	ABL1	ABI1
	IRS2	PIK3R1
	IRS2	PTPN11
	COPS8	GPS1
	COPS8	COPS2
	COPS8	COPS3
	COPS8	COPS4
	COPS8	COPS5
	COPS8	COPS6
	COPS8	COPS8
	COPS8	COPS7A
	COPS8	COPS7B
	CDK4	PCNA
	DBF4	CDC7
	JUN	ERG
	IRS2	PIK3R3
	RB1	PML
	COPG1	ARF1
	NFKB1	BTRC
	KDM6A	TLE1
	ABL1	TP53
	JUN	SKI
	NR3C1	NCOR1
	COPG1	COPE
	JUN	COPS5
	TNFSF10	TNFSF10
	JUN	JUN
	JUN	GTF2B
	JUN	TBP
	FCGR2A	PIK3R1
	XRCC5	VAV1
	XRCC5	TYK2
	ABL1	INPPL1
	NR3C1	HSP90AA1
	DARS	EEF1A1
	RB1	TAF1
	DNAJC3	EIF2AK3
	NR3C1	TXN
	TSC22D3	RAF1
	RB1	PA2G4
	PA2G4	RB1
	CSF2RB	CSF2RB
	NUDC	PAFAH1B1
	ETF1	PPP2CA
	GAR1	SMN1
	GAR1	GEMIN2
	GAR1	DDX20
	GAR1	GEMIN4
	HMGA1	ELF1
	CNR1	GNAI1
	CNR1	GNAI2
	CNR1	GNAI3
	ADRB2	SRC
	POLR2K	POLR2A
	POLR2K	POLR2B
	POLR2K	POLR2C
	POLR2K	POLR2E
	POLR2K	POLR2F
	POLR2K	POLR2G
	POLR2K	POLR2H
	POLR2K	POLR2K
	POLR2K	POLR2J
	CDK5	NDEL1
	NFKB1	MEN1
	CD36	HSD11B1
	CD36	LDLR
	CD36	VLDLR
	COL1A1	NID1
	COL1A1	NID2
	RANBP2	KPNB1
	RANBP1	KPNB1
	RANBP2	KPNA1
	GNAO1	CACNA1B
	CD81	CD46
	ALB	FCGRT
	ABL1	SHC1
	HSPA13	UBQLN2
	DEK	SRSF2
	DPM1	DPM2
	DPM1	DPM3
	COL1A1	SPARC
	POLH	PCNA
	TRA2B	RBMX
	NFKB1	NOTCH1
	PRKCZ	NFATC2
	ADRB2	OPRD1
	ADRB2	ADRB2
	SH3BP2	ZAP70
	SH3BP2	GRB2
	SH3BP2	CBL
	SH3BP2	PLCG1
	SH3BP2	LAT
	TIMM8A	TIMM13
	JUN	TCF20
	ABL1	PRKDC
	XRCC5	PRKDC
	NRP1	VEGFA
	NRP1	PGF
	ABL1	TP73
	CSF2RB	JAK2
	DST	ERBB2IP
	NR3C1	DAP3
	MYO5A	DYNLL1
	MYO5A	DYNLL2
	PDPK1	SLC9A3R2
	KLF6	KLF4
	CYCS	BCL2L1
	RB1	CCND1
	JUN	POU1F1
	RB1	MYC
	GM2A	HEXA
	RB1	AATF
	HSPA4	NQO1
	TGM2	RB1
	NR3C1	POU2F1
	NR3C1	POU2F2
	CSF2RB	GNB2L1
	CSF2RB	PRKCB
	VEZT	CTNNA1
	VEZT	CTNNB1
	VEZT	CDH1
	ORC3	ORC4
	APEX1	HIF1A
	TIMP1	MMP3
	CIB1	PLK3
	RB1	ABL1
	SSB	NCL
	ABL1	RFX1
	ARHGEF2	RAC1
	AMD1	AMD1
	VAPA	VAMP1
	VAPA	VAMP2
	PPP1R15A	EIF2S1
	RETN	RETN
	DNAJA1	HSPA8
	CDK4	CCND2
	CDK4	CCND3
	ABL1	RAD9A
	SH3BP2	VAV1
	HCK	ELMO1
	HCK	WIPF1
	HCK	WAS
	RB1	ATF2
	PLTP	APOA1
	PLTP	APOA2
	JUN	DHX9
	JUN	HNRNPM
	JUN	DDX21
	RCC1	RAN
	RANBP1	RAN
	RB1	SNW1
	HCK	CBL
	CD36	FYN
	CD36	LYN
	CD36	YES1
	NFIL3	DR1
	DGAT1	DGAT1
	CIB1	RAC3
	STX4	VAMP2
	STX4	VAMP8
	HLA-E	B2M
	RAB11FIP2	MYO5B
	DNAJA1	PTTG1
	RANBP1	XPO1
	COPS2	NR0B1
	JUN	MAPK8
	RB1	ARID3B
	JUN	PIN1
	PRKCD	RIPK4
	NEDD9	LYN
	NEDD9	CRKL
	TNFSF10	TNFRSF10D
	GNAI3	RGS10
	TLR2	LY96
	RB1	MYOD1
	PGR	UBR5
	CIB1	UBR5
	STX4	RAB5A
	RAP1A	RUNDC3A
	ABL1	TERF1
	NFKB1	ITGB3BP
	CNOT7	TOB2
	CNOT7	CDK4
	CNOT7	CDK2
	CNOT7	CDK1
	TFAP2A	MYC
	RP2	ARL3
	SRPK1	PRM1
	NFKB1	CHUK
	NFKB1	IKBKB
	ANXA1	S100A11
	BACH1	BACH1
	USP9X	CTNNB1
	NR3C1	ETS2
	ABL1	HCK
	ABL1	GRB2
	TSC22D3	FOS
	TSC22D3	JUN
	TSC22D3	TSC22D3
	CDK5	CDK5R1
	RAP1A	MLLT4
	RAP1A	RALGDS
	ABL1	DOK1
	HSPA4	SGTA
	RAD1	HUS1
	RAD1	RAD9A
	PRKCD	YWHAG
	KCNA3	KCNA4
	KCNA3	KCNA1
	KCNA3	KCNA2
	RB1	MCM7
	RBL1	MCM7
	TLR2	TOLLIP
	PRKCZ	PDPK1
	PRKCD	PDPK1
	PDPK1	PRKCD
	PDPK1	PKN2
	NFKB1	NCOA1
	TNFSF10	TNFRSF10B
	PIAS1	SP3
	ABL1	VAV1
	WASL	NCK1
	HSPA4	APAF1
	TSPAN4	CD9
	TSPAN4	CD81
	TSPAN4	ITGA3
	TSPAN4	ITGA6
	TSPAN4	ITGB1
	CD81	TSPAN4
	PRKCZ	CSNK2B
	PPP1R15A	TSN
	CSF2RB	SHC1
	SNRPB2	SNRPA1
	GAB2	PLCG2
	GAB2	PTPN11
	NEDD4	SCNN1A
	NEDD4	SCNN1B
	NEDD4	SCNN1G
	GORASP2	TMED2
	GORASP2	BLZF1
	GORASP2	TMED3
	GORASP2	TGFA
	GORASP2	TMED10
	GORASP2	GOLGA2
	TLR2	TLR1
	MAGOH	NXF1
	PDPK1	PDPK1
	NR3C1	HNRNPU
	PRKCD	GNA12
	PRKCD	GNA13
	RANBP2	RAN
	ABL1	MDM2
	JUN	HIF1A
	IRS2	EPOR
	RB1	SNAPC1
	RB1	SNAPC3
	SNAPC1	RB1
	S1PR1	HTR1A
	CYCS	CYC1
	HCK	SKAP2
	NEDD9	RAPGEF1
	NEDD9	PTPN12
	SNRPC	EWSR1
	HSPD1	BAK1
	HSPD1	BAX
	P2RX4	CDH5
	CD81	ITGA4
	CD81	ITGB1
	NFKBIA	BTRC
	KRT18	YWHAQ
	RPS6KA1	BAD
	ABL1	MTOR
	PRKCD	MTOR
	PRKCZ	RPS6KB1
	PRKCD	STAT1
	CCND3	TSC2
	RPS6KA1	TSC2
	RPS6KA1	CARHSP1
	RPS6KA1	EEF2K
	MYOZ2	TCAP
	MYOZ2	FLNC
	RAP1A	RAF1
	IRS2	JAK1
	ABL1	ZDHHC16
	ABL1	SPTA1
	ABL1	SPTAN1
	RB1	CCNT2
	RB1	CDK9
	DR1	DRAP1
	NR3C1	YWHAH
	MSX2	MSX1
	MSX2	MSX2
	MSX2	DLX2
	MSX2	DLX5
	MYO5A	RAB27A
	CD36	MATK
	ALOX5	TGFBRAP1
	CD81	PTGFRN
	RB1	RAF1
	MIF	COPS5
	NFYB	MYC
	NFKB1	RXRA
	PER2	CRY2
	ARL3	ARL2BP
	VAMP3	STX6
	VAMP3	VTI1A
	SMC4	SMC2
	FCGR2A	LYN
	FCGR2A	SYK
	RB1	E2F4
	RB1	E4F1
	NR3C1	NCL
	MBIP	MAP3K12
	GAB2	ZAP70
	GAB2	CD247
	GAB2	LAT
	VAPA	VAPB
	SDC4	GIPC1
	NEDD9	BCAR1
	NEDD9	NEDD9
	NEDD9	ID2
	GAB2	PTPN6
	KNTC1	ZW10
	PRKCD	PTK2B
	RB1	ENC1
	RCC1	RANBP3
	RCC1	XPO1
	PGR	RELA
	CDK4	RFC1
	RB1	RFC1
	RGS2	GNAI3
	VAMP3	BCAP31
	TIMP1	MMP1
	MED6	MED14
	MED6	MED21
	ABL1	EVL
	BTG2	CNOT8
	CNOT7	BTG2
	ILF2	PRKDC
	CDK5	CCND2
	HCK	PECAM1
	TRA2B	SRSF9
	HDAC2	HR
	FOS	GTF2E2
	FOS	GTF2F2
	FOS	GTF2F1
	JUN	GTF2E2
	JUN	GTF2F2
	JUN	GTF2F1
	SMC3	NUMA1
	SMC3	TUBB
	NR3C1	NR3C1
	NR3C1	CREB1
	DUSP1	MAPK9
	DUSP1	MAPK10
	NR3C1	NFKB1
	NR3C1	NFKB2
	HCK	CSF3R
	WASL	RHOQ
	NEDD9	FYN
	COPS2	IRF8
	XRCC5	POU2F1
	XRCC5	POLA1
	XRCC5	PCNA
	XRCC5	TOP2A
	XRCC5	PRIM1
	XRCC5	POLR2E
	XRCC5	POLR2D
	XRCC5	ORC2
	XRCC5	ORC1
	XRCC5	RFC1
	BTG2	HOXC8
	PRKCZ	NCL
	NEDD9	CRK
	NEDD9	LCK
	NEDD9	NCK1
	NEDD9	ABL1
	COL1A1	MMP2
	NR3C1	RELA
	ADRB2	EIF2B1
	PGR	NCOA1
	CCND3	PCNA
	APEX1	ANP32A
	APEX1	SET
	ADRB2	GRB2
	KRT18	DEDD
	SNRPD2	SNRPE
	SNRPD2	SNRPF
	SNRPD2	SNRPD1
	SNRPE	SNRPF
	ARHGEF2	RHOA
	PAK1IP1	PAK1
	RBL1	CCNA2
	RBL1	E2F1
	CD27	TRAF1
	CD27	TRAF3
	CD27	TRAF2
	ID1	TCF4
	ID1	TCF12
	ID1	MYF5
	ID1	TCF3
	NFKBIA	NFKB1
	NFKBIA	HNRNPA1
	CYCS	APAF1
	INPP5K	NCOR2
	COPS2	NIF3L1
	ITGA1	TLN1
	CSF2RB	YWHAZ
	BAG2	HSPA8
	PSENEN	PSEN2
	DNAJC3	EIF2AK2
	RAD1	HUS1B
	NFKBIA	DYNLL1
	LAMTOR3	MAP2K1
	LAMTOR3	MAPK3
	CHEK1	CDC25B
	CHEK1	CDC25C
	MSX2	GTF2F1
	MSX2	GTF2F2
	STX4	RAB4A
	PPP4C	DHX38
	PPP4C	CCT2
	PPP4C	TCP1
	PPP4C	CCT5
	PPP4C	CCT3
	PPP4C	CCT6A
	PPP4C	CCT4
	PPP4C	IGBP1
	PPP4C	CCT7
	PPP4C	PPP4R4
	PPP4C	PPP2R5D
	PPP4C	CCT8
	TCP1	CCT2
	TCP1	CCT3
	TCP1	CCT4
	TCP1	CCT5
	TCP1	CCT6A
	TCP1	CCT7
	TCP1	CCT8
	JUN	STAT4
	FCGR1A	FCAR
	PRKCD	PDP1
	PRKCD	PDP2
	CACYBP	SIAH1
	NR3C1	STAT5B
	RDX	ICAM2
	PRKCZ	AKT1
	RGS2	GDE1
	HSPA4	KRT18
	RGS2	GNAS
	NFYB	CEBPZ
	CDK5	PAK1
	MPP5	INADL
	TWSG1	BMP4
	TWSG1	CHRD
	GAPDH	PRKCI
	SYNRG	SCAMP1
	DNAJC3	HSPA8
	DNAJC3	HSPA4
	PRKCD	IRS1
	PRKCD	INSR
	ABL1	NEDD9
	NEDD9	PTK2
	BDNF	NTRK2
	HSPD1	CASP3
	HSPD1	HSPE1
	TGM2	FN1
	HCK	ADAM15
	WASL	CDC42
	WASL	GRB2
	GNAI3	RGS14
	GNAI3	RGS12
	CCR1	CCL7
	SDCBP	SOX4
	JUN	STAT1
	JUN	STAT3
	CD14	LBP
	CD14	TLR2
	TLR2	TLR2
	TLR2	IRAK1
	MBP	PLP1
	USP9X	MLLT4
	JUN	MYOD1
	HSPD1	ALDH2
	CDK5	CDK16
	PA2G4	AR
	SMC3	MXD3
	SMC3	MXD4
	SMC3	MXD1
	SMC3	MXI1
	LBR	CBX3
	LBR	CBX5
	JUN	NFE2L1
	JUN	NFE2L2
	HCK	IL6ST
	RB1	HMGB1
	PGR	HMGB1
	PGR	HMGB2
	NR3C1	HMGB1
	NR3C1	HMGB2
	RPS6KA1	NFKBIA
	NFKBIA	RPS6KA1
	NFKB1	NFKBIA
	NFKBIA	G3BP2
	JUN	NCOR2
	FOS	NCOR2
	JUN	PPP4C
	NFKB1	PPP4C
	TSC22D3	NFKB1
	TSC22D3	NFKB2
	PRKCZ	RELA
	HDAC2	RELA
	ABL1	SORBS2
	JUN	ETS1
	GAB2	SHC1
	GAB2	GRB2
	GAB2	PIK3R1
	GAB2	AKT1
	PDPK1	AKT1
	ANXA1	KRT8
	ORC3	BRCA1
	PRKCZ	YWHAG
	PRKCZ	YWHAQ
	PRKCZ	YWHAH
	PRKCZ	RAF1
	PRKCZ	YWHAB
	PRKCZ	YWHAZ
	IFT57	HIP1
	IFT57	CASP8
	RB1	MDM2
	JUN	NCOA1
	FOS	NCOA1
	HCK	RPL10
	NR3C1	NCOR2
	RAPGEF2	RALGDS
	JUN	RB1
	RB1	JUN
	JUN	NR5A1
	JUN	TAF1
	VAPA	OSBP
	PGM1	S100A1
	PGM1	S100B
	PLN	PPP1R3A
	IRS2	PLCG1
	S1PR1	PDGFRB
	TPD52L2	TPD52
	TPD52L2	TPD52L1
	TPD52L2	TPD52L2
	SORT1	LRPAP1
	CD81	CD81
	WASL	PFN1
	PRDX4	PRDX1
	CALU	APCS
	RNH1	ANG
	PSMA4	PLK1
	PRKCD	PTPN6
	TFAP2A	YBX1
	SEC61A1	APOB
	APEX1	XRCC5
	APEX1	XRCC1
	AIMP1	RARS
	RAB11FIP2	RAB11FIP2
	RAB11FIP2	RAB11FIP5
	RAB11FIP1	RAB11FIP1
	RAB11FIP1	RAB11FIP2
	SRPK1	SNRNP70
	DUSP1	MAPK3
	DUSP1	MAPK1
	DUSP1	MAPK8
	DUSP1	MAPK14
	PRKCD	TIAM1
	PRKCZ	TIAM1
	PDPK1	PRKCB
	SRPK1	LUC7L3
	ATXN3	RAD23A
	ATXN3	RAD23B
	PDPK1	PKN1
	PRKCZ	AKT3
	PRKCZ	FEZ1
	PRKCZ	SRC
	PRKCZ	PAWR
	PRKCZ	MAP2K5
	SND1	STAT6
	COPS2	THRA
	COPS2	NR2F1
	SND1	POLR2A
	COPS2	SIN3A
	RANBP2	UBE2I
	FBXO5	FZR1
	FBXO5	CDC20
	ERP44	ERO1L
	ABL1	TUB
	RAB11FIP2	RAB11A
	NR3C1	CALR
	BSG	MMP1
	BSG	SLC16A4
	BSG	SLC16A1
	TRIM33	TRIM33
	TRIM33	TRIM24
	RAP1A	NTRK1
	RAPGEF2	RAP1A
	RAP1A	RAPGEF2
	CD81	IFITM1
	FBXL3	CUL1
	FBXL3	SKP1
	RB1	MNAT1
	RB1	E2F2
	RB1	TRIP11
	RB1	UBTF
	RB1	AHR
	RB1	ARNT
	RB1	CCNA1
	RBL1	CCNA1
	JUN	BCL6
	ADRB2	AKAP12
	ADRB2	ADRBK1
	ADRB2	SLC9A3R1
	ADRB2	SLC9A3R2
	ADRB2	PPP3CA
	CIB1	PSEN2
	NPAS2	ARNTL
	DNAJC3	PRKRIR
	PRKRIR	DNAJC3
	RFC3	RFC4
	RFC3	RFC1
	CIB1	PRKDC
	CD81	IGSF8
	SNRPB	COIL
	PDPK1	YWHAQ
	PDPK1	YWHAH
	ADD1	SPTB
	IL10RB	IL10RA
	CYCS	HSPA8
	RAD1	RAD17
	STX4	SYT1
	STX4	SNAP25
	SDCBP	SDC1
	STX4	TXLNA
	STX4	SNAP29
	VAMP3	VAMP8
	CD27	TRAF5
	SECTM1	CD7
	CYCS	CYB5A
	CYCS	NDOR1
	PITX2	PITX2
	LYST	YWHAQ
	LYST	CSNK2B
	LYST	TNNI3
	LYST	HGS
	LYST	YWHAB
	LYST	ESRRA
	LYST	KPNB1
	LYST	MRPS31
	LYST	DGCR14
	LYST	NCDN
	LYST	PCBP4
	LYST	VTA1
	LYST	DNAJC14
	LYST	CNTROB
	LYST	ATN1
	LYST	EFS
	LYST	MED12
	LYST	HNRNPM
	LYST	CENPJ
	LYST	MRPL17
	LYST	ZNF521
	LYST	CELF4
	LYST	YWHAZ
	JUN	TOP2A
	RB1	TFDP1
	RB1	TFDP2
	RBL1	TFDP1
	RBL1	TFDP2
	FCN1	ELN
	NFKBIA	CAPN1
	ABL1	GRB10
	CRADD	CASP2
	CRADD	RIPK1
	NFYB	TP73
	KLF6	SP1
	ITGA1	MATN1
	JUN	ESR1
	NFKBIA	IKBKB
	NFKBIA	CHUK
	NFKBIA	MAP3K14
	NFKBIA	IKBKAP
	PIAS1	SUMO1
	PIAS1	UBE2I
	PIAS1	TP53
	ABL1	RYBP
	ABL1	PAG1
	ABL1	CBL
	ABL1	NTRK1
	ABL1	PLCG1
	ABL1	BCAR1
	NRAS	PIK3CG
	PRKCD	MUC1
	NEDD4	HGS
	TGM2	TGM2
	PRKRIR	STK4
	PRKRIR	PRKRIR
	PRKRIR	TP53
	CKS2	CKS2
	CD36	ITGA2B
	CD36	ITGB3
	CD36	ITGA6
	CD36	CD9
	CD36	ITGB1
	GAB2	CRKL
	GLRX	MAP3K5
	NR3C1	SMAD3
	NR3C1	PBX1
	NR3C1	HOXB1
	NR3C1	BAG1
	NR3C1	TP53
	NR3C1	RAF1
	JUN	UBE2I
	NRP1	VEGFB
	SDCBP	NF2
	NEDD9	MICAL1
	ABL1	MICAL1
	PDPK1	PRKACA
	SMC3	KIFAP3
	PSMC2	NDC80
	GAD2	GAD1
	RPS6KA1	TOB1
	NEDD4	CDC25C
	NME3	NME1
	RAB11FIP1	RAB11A
	RANBP2	OPN1LW
	UCHL5	PSMD8
	UCHL5	HAUS7
	NR3C1	ONECUT1
	STMN1	HSPA8
	GAPDH	ATXN1
	GAPDH	AR
	GAPDH	PDIA2
	CSF2RB	MAD2L1
	HCK	RASA3
	HCK	RASA1
	SORT1	GGA1
	PSMC2	PSMC1
	PSMC2	TBP
	PSMC2	GTF2B
	PSMC2	GTF2H1
	PSMC2	GTF2F1
	ETF1	GSPT2
	ETF1	GSPT1
	PRKCZ	PARD6B
	S1PR1	GNAI3
	S1PR1	GNAI1
	GNAO1	OPRM1
	GNAO1	OPRD1
	RB1	RBBP9
	RBL1	RBBP9
	RB1	TBP
	RBL1	BRF1
	RBL1	PHB
	RB1	PHB
	CHRM3	CSNK1A1
	FCGR1A	HCK
	TREM1	TYROBP
	SNAPC1	SNAPC3
	PDPK1	ILK
	PMAIP1	BCL2L1
	PMAIP1	BCL2
	KRT18	PRKCE
	KRT18	TRADD
	KRT18	KRT72
	KRT18	KRT8
	HMGA1	ATF2
	HMGA1	JUN
	HMGA1	IRF1
	CDK4	CDKN1B
	CCND3	CRABP2
	CCND3	RARA
	PGR	NCOR2
	GADD45B	CDK1
	GADD45B	CCNB1
	CCT2	CCNE1
	IL1B	IL1R1
	TGM2	PLCD1
	KAT2B	HIST3H3
	KAT2B	HIST4H4
	NFKB1	IRF8
	NFKB1	IRF2
	NFKB1	IRF9
	IRS2	TYK2
	SNAPC1	SNAPC4
	SNAPC1	SNAPC5
	CDC5L	SF3B1
	CDC5L	SF3B2
	CDC5L	SF3A1
	CDC5L	SF3B4
	CDC5L	SNRPD1
	CDC5L	SNRPD2
	CDC5L	SNRPD3
	CDC5L	SNRPA
	CDC5L	SRSF2
	CDC5L	SRRM1
	CDC5L	ILF2
	CDC5L	SNRPA1
	CDC5L	SRSF1
	CDC5L	RBMX
	CDC5L	SFPQ
	CDC5L	TOP2A
	CDC5L	PPM1D
	CDC5L	PRKDC
	CDC5L	PPP1CA
	CDC5L	CWC15
	CDC5L	PRPF19
	CDC5L	RPL12
	CDC5L	RPS16
	CDC5L	RPS25
	CDC5L	HSPA8
	CDC5L	BZW1
	CDC5L	DYNC1H1
	CDC5L	GCN1L1
	CDC5L	SCAF8
	CDC5L	SFI1
	CDC5L	RPL13
	CDC5L	BCAS2
	IRS2	UBTF
	FCGR1A	LAT
	FCGR2A	LAT
	NFKBIA	HOXB7
	PDPK1	SGK1
	PDPK1	MAPK8
	TAF9	TRRAP
	TAF9	TAF6L
	TAF9	TAF5L
	TAF9	TADA3
	TAF9	SUPT3H
	TAF9	SF3B3
	TAF9	KAT2A
	TAF9	SUPT7L
	TAF9	TAF10
	TAF9	TAF12
	TAF9	TAF1
	TAF9	TAF2
	TAF9	TAF4
	TAF9	TAF5
	TAF9	TAF6
	TAF9	TAF7
	TAF9	TBP
	TAF9	TADA1
	CTDSP2	SNAI1
	KAT2B	CTNNB1
	APOBEC3G	PRKACA
	NEDD4	AP1G2
	DST	ITGB4
	TWIST1	TCF3
	NFKBIA	UBE2D1
	PPP4C	TRAF6
	ABL1	SHD
	ABL1	SHE
	NEDD4	IGF1R
	ATXN3	UBC
	NEDD4	TTYH3
	NEDD4	TTYH2
	BACH1	PATZ1
	RAB11FIP2	RAB25
	EXOSC8	EXOSC5
	EXOSC8	EXOSC6
	ABL1	NCK1
	AIMP1	SMURF2
	GNAO1	RGS20
	BORA	PLK1
	BORA	BTRC
	BORA	CUL1
	BORA	SKP1
	DUSP1	SKP2
	DUSP1	CKS1B
	HLTF	PCNA
	HLTF	UBE2N
	HLTF	UBE2V2
	HLTF	RAD18
	NEDD4	UBE2L3
	NEDD4	PTEN
	NEDD4	UBE2D3
	NEDD4	NEDD4
	NEDD4	UBE2E1
	NEDD4	ISG15
	USP9X	NUAK1
	USP9X	MARK4
	HSPA4	PARK2
	SDCBP	TRAF6
	ENY2	TRRAP
	ENY2	KAT2A
	ENY2	TAF10
	ENY2	USP22
	ENY2	ATXN7L3
	WASL	WIPF1
	ABL1	EPHB2
	ABL1	EPHA3
	ABL1	SRC
	NEDD4	POLR2A
	JUN	PPP3CB
	GPI	PARP14
	BACH1	RBCK1
	HDAC2	PRDM1
	TTK	CDC27
	TTK	CDC16
	PSMD14	PSMD10
	PSMD14	PSMA3
	PSMD14	PSMC6
	PSMD14	PSMD4
	RAD1	RPA1
	RAD1	RPA2
	ING3	TRRAP
	ING3	BRD8
	ING3	EPC1
	ING3	EPC2
	ING3	KAT5
	ING3	DMAP1
	ING3	RUVBL1
	ING3	RUVBL2
	ING3	MORF4L1
	ING3	MEAF6
	ING3	YEATS4
	ING3	ACTL6A
	MLLT3	DOT1L
	POLH	REV1
	POLH	RAD18
	POLH	TUBA1B
	POLH	TUBB
	POLH	UBE2B
	LBR	MECP2
	PPARD	PPARD
	KDM6A	KMT2D
	KDM6A	KMT2C
	KDM6A	NCOA6
	KDM6A	N4BP2
	KDM6A	PAXIP1
	KDM6A	PPP6R3
	KDM6A	ZNF281
	KDM6A	PROSER1
	KDM6A	ASH2L
	KDM6A	RBBP5
	KDM6A	WDR5
	KDM6A	HIST3H3
	CDK5	TP53
	HDAC2	FOXP3
	HDAC2	WHSC1
	PGR	CUEDC2
	CDK5	PARK2
	PCF11	ALYREF
	ARHGEF2	PLCG1
	FIG4	VAC14
	PIAS1	SIAH2
	HSPA4	LIMK1
	USP25	ANXA1
	OTUD1	FLNA
	OTUD1	FLNB
	OTUD1	FLNC
	USP25	KRT4
	USP25	LYZ
	USP25	MYO6
	USP25	NEDD8
	UCHL5	NFRKB
	PRPF4	PFDN1
	PRPF4	PFDN4
	PRPF4	PFDN5
	USP25	PIP
	UCHL5	PSMB3
	UCHL5	PSMB5
	UCHL5	PSMB6
	PSMD14	PSMC1
	UCHL5	PSMC1
	PSMD14	PSMC2
	UCHL5	PSMC2
	UCHL5	PSMC3
	UCHL5	PSMC4
	UCHL5	PSMC5
	UCHL5	PSMC6
	PSMD14	PSMD1
	UCHL5	PSMD1
	UCHL5	PSMD2
	PSMD14	PSMD3
	UCHL5	PSMD3
	UCHL5	PSMD4
	PSMD14	PSMD7
	UCHL5	PSMD7
	UCHL5	PSMD10
	PSMD14	PSMD11
	UCHL5	PSMD11
	PSMD14	PSMD12
	UCHL5	PSMD12
	PSMD14	PSMD13
	UCHL5	PSMD13
	UCHL5	PTPN2
	OTUD1	RAD23A
	OTUD1	RAD23B
	UCHL5	RAD23B
	PRPF4	VBP1
	PSMD14	SUCLA2
	PRPF4	PRPF4B
	ATXN3	USP13
	PRPF4	SART1
	UCHL5	USP14
	PRPF4	PRPF3
	UCHL5	TXNL1
	PRPF4	SNRNP40
	PRPF4	DDX23
	PSMD14	PSMD6
	UCHL5	PSMD6
	UCHL5	PSMD14
	PRPF4	GPHN
	PRPF4	N4BP2L2
	PRPF4	PPIH
	PRPF4	PFDN6
	PRPF4	PRPF8
	PRPF4	USP39
	PRPF4	KDM5B
	PRPF4	TXNL4A
	PRPF4	SNRNP27
	UCHL5	ADRM1
	PRPF4	LSM6
	PRPF4	PRPF6
	PRPF4	LSM4
	PRPF4	PRPF31
	UCHL5	TFPT
	PRPF4	LSM7
	PRPF4	LSM8
	PSMD14	C19orf60
	USP25	KLHL9
	PRPF4	MEPCE
	USP25	WRNIP1
	USP25	USP28
	PRPF4	LSM2
	PRPF4	TUT1
	ATXN3	OTUB2
	PRPF4	RBM42
	UCHL5	PAAF1
	ATXN3	KCTD10
	USP25	KCTD10
	USP25	BTBD9
	USP25	ZG16B
	USP25	KCTD13
	UCHL5	INO80E
	RPAP3	URI1
	RPAP3	PIH1D1
	RPAP3	POLR2B
	RPAP3	GPN1
	RUVBL1	CCDC87
	RUVBL1	PCBP2
	RPAP3	POLR2E
	RUVBL1	HSPA8
	RUVBL1	NTPCR
	RUVBL1	ACTB
	RUVBL1	ACTG1
	RPAP3	POLR3A
	RUVBL1	C12orf45
	RUVBL1	DDX42
	RPAP3	POLR2A
	RUVBL1	CAPNS1
	RPAP3	PPP1CA
	RPAP3	UXT
	RPAP3	RFC5
	RUVBL1	KPNB1
	RPAP3	EFTUD2
	RUVBL1	PIH1D1
	RPAP3	PDRG1
	RPAP3	CCT5
	RPAP3	POLR1A
	RUVBL1	HSPA1L
	RUVBL1	ELAVL1
	RPAP3	HSP90AB1
	RPAP3	PFDN2
	RUVBL1	DMAP1
	RPAP3	EIF4A1
	RPAP3	HSPA6
	RUVBL1	YEATS4
	RUVBL1	TTI1
	RPAP3	PFDN6
	RPAP3	LRCH2
	RUVBL1	PCBP1
	RUVBL1	PCBP3
	RPAP3	INTS1
	RPAP3	ANAPC1
	RPAP3	HELLS
	RPAP3	HSP90AA2P
	RPAP3	RGPD1
	RUVBL1	SRI
	PRPF4	USP15
	S1PR1	TRIP6
	GAB2	MET
	FOS	JUND
	JUN	MAPK1
	FOS	MAPK1
	DDX39A	ALYREF
	NEDD4	LAPTM5
	NEDD4	GGA3
	HSPD1	ALK
	NFKBIA	AURKA
	HDAC2	PADI4
	FOXO3	USP7
	HSPA4	PRKCB
	NASP	HIST1H3A
	NASP	HIST1H4A
	PIAS1	ZMIZ2
	JUN	CDKN1A
	NUP93	AIRE
	NASP	AIRE
	HDAC2	GLI1
	CHEK1	MSH6
	PSMA4	CUL1
	PSMA4	PSMA6
	JUN	CSK
	HSPA4	VCP
	KAT2B	RUNX2
	POLK	RAD18
	UBE2V2	XIAP
	UBE2V2	ZNRF1
	UBE2V2	SIAH1
	UBE2V2	DZIP3
	UBE2V2	MKRN3
	UBE2V2	RNF144A
	UBE2V2	RNF2
	UBE2V2	TRIM5
	VAPA	INSIG1
	ID1	GATA4
	ID1	NKX2-5
	CHEK1	MDM4
	USP25	MT2A
	USP25	GAPDH
	USP25	MYBPC1
	USP25	ACTA1
	USP25	FLNC
	NEDD4	PDCD6IP
	EVI5	FBXO5
	FBXO5	EVI5
	EPAS1	EGLN1
	RANBP2	PARK2
	FOXO3	YWHAE
	FOXO3	YWHAH
	FOXO3	YWHAB
	FOXO3	PGK1
	FOXO3	FKBP4
	GABARAPL1	NSMAF
	GABARAPL1	PIK3CG
	GABARAPL1	TBC1D2B
	GABARAPL1	KBTBD6
	GABARAPL1	ATG4B
	GABARAPL1	ATG2A
	GABARAPL1	ATG7
	GABARAPL1	DYX1C1
	GABARAPL1	STBD1
	GABARAPL1	NEK9
	GABARAPL1	RABGAP1
	GABARAPL1	SQSTM1
	GABARAPL1	NEDD4
	GABARAPL1	GBAS
	GABARAPL1	GYS1
	GABARAPL1	GABARAP
	GABARAPL1	NIPSNAP1
	GABARAPL1	HADHB
	GABARAPL1	HADHA
	GABARAPL1	TMEM160
	GABARAPL1	WDR11
	GABARAPL1	LLGL1
	GABARAPL1	IPO5
	GABARAPL1	PRKCI
	GABARAPL1	PRKAR1A
	GABARAPL1	KEAP1
	GABARAPL1	GABARAPL2
	GABARAPL1	ATG3
	GABARAPL1	CUL3
	GABARAPL1	KBTBD7
	GABARAPL1	CLINT1
	PDPK1	SND1
	PDPK1	G3BP1
	PDPK1	TBL2
	PDPK1	PA2G4
	KAT2B	CDT1
	ZNF217	KDM1A
	ZNF217	EHMT2
	ZNF217	CTBP1
	ZNF217	RCOR1
	ZNF217	KDM5B
	CDK4	RB1
	NFKBIA	RELB
	SUPT16H	POLR1E
	KAT2B	SIRT1
	KAT2B	E2F1
	CHEK1	POLA1
	NR4A2	SFPQ
	NR4A2	NCOR2
	NR4A2	SIN3A
	NR1I2	PRMT1
	PIAS1	BRCA1
	FOXO3	CTNNB1
	FOS	DDX17
	NSUN2	NPM1
	NSUN2	NCL
	BAG2	STUB1
	BAG2	HSPA4
	UBE2V2	UBE2N
	HDAC2	SMARCA4
	KDM4A	KDM4A
	KDM4A	KDM4C
	NFKBIA	PSMA2
	JUN	DACH1
	MAPK6	ANK3
	JUN	APLP2
	JUN	ARRB1
	JUN	ATF4
	MAPK6	DST
	MAPK6	CSE1L
	RAPGEF2	HSPA1A
	JUN	HSP90AA1
[truncated: 90,148 more rows]
