# Supplementary material for: Shared Transcriptomic Signatures and Network Interactions Between Lung Adenocarcinoma and Asthma
Source: Int J Mol Sci. 2026 Jun 19;27(12):5544. doi: 10.3390/ijms27125544 (PMC13299572; doi:10.3390/ijms27125544)
Supplement: Supplementary file 1 [file ijms-27-05544-s001.zip › Online Resource S3.xlsx]

## Sheet: Pathways of Upregulated Genes
	source	term_name	term_id	genes
	KEGG	NF-kappa B Signaling Pathway	KEGG:04064	CD14,NFKB1
	KEGG	TNF Signaling Pathway	KEGG:04668	NFKB1
	KEGG	IL-17 Signaling Pathway	KEGG:04657	NFKB1
	GO:BP	MAPK Cascade	GO:0000165	MIF,CD27,TREM2,PRKCD,NFKB1,MBIP,PRKCZ,CIB1,NRP1,ITGA1
	KEGG	MAPK Signaling Pathway	KEGG:04010	CD14,NFKB1
	KEGG	PI3K-Akt Signaling Pathway	KEGG:04151	COL1A1,LAMA2,NFKB1,ITGA1,PDPK1
	KEGG	JAK-STAT Signaling Pathway	KEGG:04630	IL10RB
	KEGG	Toll-like Receptor Signaling Pathway	KEGG:04620	CD14,NFKB1
	KEGG	Chemokine Signaling Pathway	KEGG:04062	HCK,PRKCD,NFKB1,PRKCZ
	GO:BP	Cytokine-Mediated Signaling Pathway	GO:0019221	KRT18,HCK,TREM2,IL10RB,CIB1
	GO:BP	Cytokine Production Involved in Immune Response	GO:0002367	MIF,PRKCZ,TWIST1
	KEGG	Cytokine-Cytokine Receptor Interaction	KEGG:04060	CD27,IL10RB
	REAC	Cytokine Signaling in Immune System	REAC:R-HSA-1280215	ILF2,MIF,TIMP1,CD27,TUBB3,PSMB3,FCGR1A,HCK,S1PR1,PRKCD,NFKB1,IFI6,STX4,IL10RB,PSMB10,DNAJC3,TWIST1
	KEGG	Th17 Cell Differentiation	KEGG:04659	NFKB1
	KEGG	Th1 and Th2 Cell Differentiation	KEGG:04658	NFKB1
	GO:BP	Adaptive Immune Memory Response Involving T Cells and B Cells	GO:0090717	CD27
	KEGG	T Cell Receptor Signaling Pathway	KEGG:04660	NFKB1,PDPK1
	KEGG	B Cell Receptor Signaling Pathway	KEGG:04662	NFKB1
	KEGG	TGF-Beta Signaling Pathway	KEGG:04350	PITX2,RBL1
	KEGG	HIF-1 Signaling Pathway	KEGG:04066	TIMP1,GAPDH,NFKB1
	GO:BP	Wnt Signaling Pathway	GO:0016055	COL1A1,NFKB1,RUVBL1,TMEM9
	GO:BP	Apoptotic Signaling Pathway	GO:0097190	MIF,KRT18,HYOU1,CD27,TREM2,PRKCD,TMBIM1,IFI6,STX4,P2RX4,CIB1,NRP1,KDM6A,PDPK1
	KEGG	Apoptosis	KEGG:04210	LMNB2,NFKB1,CTSW,PDPK1
	GO:BP	Response to Oxidative Stress	GO:0006979	COL1A1,PRDX4,PRKCD,STX4,PLA2R1
	WP	Oxidative Stress Response	WP:WP408	NFKB1
	GO:BP	Type 2 Immune Response	GO:0042092	PRKCZ
	GO:BP	Immune System Process	GO:0002376	MIF,GAPDH,XRCC4,PITX2,CD27,CD14,LST1,FCGR1A,HCK,SLC15A3,S1PR1,FCN1,TREM2,SDC4,PRKCD,LYST,NFKB1,FCGR2A,IFI6,STX4,NAGK,P2RX4,CNR1,IL10RB,PRKCZ,LYVE1,CIB1,ITGA1,CTSW,APOBEC3G,WASL,PSMB10,PDPK1,TWIST1,STOML2
	GO:BP	Inflammatory Response	GO:0006954	MIF,TIMP1,CD14,FCGR1A,HCK,TREM2,PRKCD,NFKB1,FCGR2A,CNR1,IL10RB,PRKCZ,PTGER3
